# Supplementary material for: Investigating the impact of regulatory B cells and regulatory B cell-related genes on bladder cancer progression and immunotherapeutic sensitivity
Source: J Exp Clin Cancer Res. 2024 Apr 2;43:101. doi: 10.1186/s13046-024-03017-8 (PMC10985985; doi:10.1186/s13046-024-03017-8)
Supplement: Supplementary file 1 — Supplementary Material 1 [file 13046_2024_3017_MOESM1_ESM.xlsx]

## Sheet: Table S1
Table S1 The detailed information of the BLCA datasets obtained from GEO.
GEO accession ID	Platform	Experiment type	BLCA sample size	Region	Citation(s)
GSE13507	GPL6102	Expression profiling by array	165	South Korea	Kim WJ, Kim EJ, Kim SK, Kim YJ et al. Predictive value of progression-related gene classifier in primary non-muscle invasive bladder cancer. Mol Cancer 2010 Jan 8;9:3. PMID: 20059769;Lee JS, Leem SH, Lee SY, Kim SC et al. Expression signature of E2F1 and its associated genes predict superficial to invasive progression of bladder tumors. J Clin Oncol 2010 Jun 1;28(16):2660-7. PMID: 20421545
GSE31684	GPL570	Expression profiling by array	90	USA	Riester M, Taylor JM, Feifer A, Koppie T et al. Combination of a novel gene expression signature with a clinical nomogram improves the prediction of survival in high-risk bladder cancer. Clin Cancer Res 2012 Mar 1;18(5):1323-33. PMID: 22228636;Riester M, Werner L, Bellmunt J, Selvarajah S et al. Integrative analysis of 1q23.3 copy-number gain in metastatic urothelial carcinoma. Clin Cancer Res 20…
GSE32894	GPL6947	Expression profiling by array	221	Sweden	Sjödahl G, Lauss M, Lövgren K, Chebil G et al. A molecular taxonomy for urothelial carcinoma. Clin Cancer Res 2012 Jun 15;18(12):3377-86. PMID: 22553347
GSE5287	GPL96	Expression profiling by array	27	Denmark	Als AB, Dyrskjøt L, von der Maase H, Koed K et al. Emmprin and survivin predict response and survival following cisplatin-containing chemotherapy in patients with advanced bladder cancer. Clin Cancer Res 2007 Aug 1;13(15 Pt 1):4407-14. PMID: 17671123

## Sheet: Table S2
Table S2 The primer sequence used in this study.
Gene	Forward (5'-3')	Reverse (5'-3')
CD96	CAAACACAGACAGTAGGCTTCTT	GGGGATGATAGACAGCAATCAG
OAS1	TGTCCAAGGTGGTAAAGGGTG	CCGGCGATTTAACTGATCCTG
CSH1	ACTGGGCAGATCCTCAAGC	GTCATGGTTGTGCGAGTTTG
CD24	CTCCTACCCACGCAGATTTATTC	AGAGTGAGACCACGAAGAGAC
CD38	CAACTCTGTCTTGGCGTCAGT	CCCATACACTTTGGCAGTCTACA
PDL1	TGGCATTTGCTGAACGCATTT	TGCAGCCAGGTCTAATTGTTTT
TGFbeta	GGCCAGATCCTGTCCAAGC	GTGGGTTTCCACCATTAGCAC
BRCA2	CACCCACCCTTAGTTCTACTGT	CCAATGTGGTCTTTGCAGCTAT
BRCA1	GAAACCGTGCCAAAAGACTTC	CCAAGGTTAGAGAGTTGGACAC
TP53	CAGCACATGACGGAGGTTGT	TCATCCAAATACTCCACACGC
ATM	ATCTGCTGCCGTCAACTAGAA	GATCTCGAATCAGGCGCTTAAA
PALB2	AGGATCTCTCACCGCAGCTAA	TCAGGCCCAACATCAAGTGTG
CHEK2	TCTCGGGAGTCGGATGTTGAG	CCTGAGTGGACACTGTCTCTAA
BRIP1	CTTACCCGTCACAGCTTGCTA	CACTAAGAGATTGTTGCCATGCT
CDH1	CGAGAGCTACACGTTCACGG	GGGTGTCGAGGGAAAAATAGG
MSH6	CCAAGGCGAAGAACCTCAAC	ACCAGGGGTAACCCTCCATC
MSH2	AGGCATCCAAGGAGAATGATTG	GGAATCCACATACCCAACTCCAA
MLH1	CTCTTCATCAACCATCGTCTGG	GCAAATAGGCTGCATACACTGTT
APC	AAAATGTCCCTCCGTTCTTATGG	CTGAAGTTGAGCGTAATACCAGT
BARD1	CTGCTCGCGTTGTACTAACAT	TCCAATGCAGTCACTTACACAAT
PTEN	TGGATTCGACTTAGACTTGACCT	GGTGGGTTATGGTCTTCAAAAGG
EGFR	AGGCACGAGTAACAAGCTCAC	ATGAGGACATAACCAGCCACC
C11orf65	AAAGCAGGATAAGGCTGCCAG	CCACCTAATCTGAATCGCACAT
CDKN2A	GATCCAGGTGGGTAGAAGGTC	CCCCTGCAAACTTCGTCCT
PIK3CA	CCACGACCATCATCAGGTGAA	CCTCACGGAGGCATTCTAAAGT
POLE	TTCCTCAGTTTCGGCACTCAA	CTCAAAACCAAACCGCAAATCC
KRAS	ACAGAGAGTGGAGGATGCTTT	TTTCACACAGCCAGGAGTCTT
GAPDH	GGAGCGAGATCCCTCCAAAAT	GGCTGTTGTCATACTTCTCATGG

## Sheet: Table S3
Table S3 The siRNA sequence used to conduct the CSH1 knockdown.
Term	Sequence (5'-3')
si-NC-1	GCCCCAGTGCGTAGAATTCAA
si-CSH1-1	GGACAGCGATGACTATCACCT
si-NC-2	GCGCATCATTACCGACTACAT
si-CSH1-2	GCGATGACTATCACCTCCTAA
si-NC-3	GTACCAACCTGCGATCACAGA
si-CSH1-3	GCAGATCCTCAAGCAGACCTA

## Sheet: Table S4
Table S4 The Breg ratio in the adjacent normal and BLCA tissues.
Patient ID	Breg ratio (CD19+IL10+ cells/CD19+ cells)
	Adjacent normal (%)	BLCA (%)
1	7.227	6.083
2	4.028	15.602
3	7.593	9.678
4	3.154	3.278
5	3.651	12.74
6	6.372	8.456
7	8.187	17.25
8	5.17	12.193
9	4.338	11.187
10	12.734	5.881
11	7.886	11.071
12	6.475	9.013
13	5.85	10.305
14	6.247	18.583
15	1.406	9.138
16	4.852	10.558
17	12.691	12.051
18	16.303	21.265
19	4.556	2.872
20	6.659	8.151
21	5.62	3.959
22	7.802	12.115
23	15.396	4.492
24	5.814	10.425
25	6.05	9.407
26	7.328	7.102
27	3.273	17.093
28	7.17	4.291
29	5.342	5.984
30	7.503	4.542
31	16.867	6.858
32	7.397	7.122
33	5.471	8.775
34	5.481	10.988

## Sheet: Table S5
Table S5 Top20 genes most associated with bladder cancer in the GeneCards database.
Gene Symbol	Description	Category	Uniprot ID	Gifts	GC Id	Relevance score	GeneCards Link
BRCA2	BRCA2 DNA Repair Associated	Protein Coding	P51587	56	GC13P032315	331.657	https://www.genecards.org/cgi-bin/carddisp.pl?gene=BRCA2
BRCA1	BRCA1 DNA Repair Associated	Protein Coding	P38398	59	GC17M043044	328.912	https://www.genecards.org/cgi-bin/carddisp.pl?gene=BRCA1
TP53	Tumor Protein P53	Protein Coding	P04637	62	GC17M007661	255.455	https://www.genecards.org/cgi-bin/carddisp.pl?gene=TP53
ATM	ATM Serine/Threonine Kinase	Protein Coding	Q13315	61	GC11P108223	228.102	https://www.genecards.org/cgi-bin/carddisp.pl?gene=ATM
PALB2	Partner And Localizer Of BRCA2	Protein Coding	Q86YC2	53	GC16M023603	211.815	https://www.genecards.org/cgi-bin/carddisp.pl?gene=PALB2
CHEK2	Checkpoint Kinase 2	Protein Coding	O96017	63	GC22M028687	203.809	https://www.genecards.org/cgi-bin/carddisp.pl?gene=CHEK2
BRIP1	BRCA1 Interacting Helicase 1	Protein Coding	Q9BX63	57	GC17M061679	192.709	https://www.genecards.org/cgi-bin/carddisp.pl?gene=BRIP1
CDH1	Cadherin 1	Protein Coding	P12830	58	GC16P068737	188.502	https://www.genecards.org/cgi-bin/carddisp.pl?gene=CDH1
MSH6	MutS Homolog 6	Protein Coding	P52701	57	GC02P047695	184.717	https://www.genecards.org/cgi-bin/carddisp.pl?gene=MSH6
MSH2	MutS Homolog 2	Protein Coding	P43246	57	GC02P047403	178.885	https://www.genecards.org/cgi-bin/carddisp.pl?gene=MSH2
MLH1	MutL Homolog 1	Protein Coding	P40692	57	GC03P036993	171.508	https://www.genecards.org/cgi-bin/carddisp.pl?gene=MLH1
APC	APC Regulator Of WNT Signaling Pathway	Protein Coding	P25054	58	GC05P112707	169.853	https://www.genecards.org/cgi-bin/carddisp.pl?gene=APC
BARD1	BRCA1 Associated RING Domain 1	Protein Coding	Q99728	55	GC02M214725	169.595	https://www.genecards.org/cgi-bin/carddisp.pl?gene=BARD1
PTEN	Phosphatase And Tensin Homolog	Protein Coding	P60484	60	GC10P106636	166.028	https://www.genecards.org/cgi-bin/carddisp.pl?gene=PTEN
EGFR	Epidermal Growth Factor Receptor	Protein Coding	P00533	63	GC07P055019	163.54	https://www.genecards.org/cgi-bin/carddisp.pl?gene=EGFR
C11orf65	Chromosome 11 Open Reading Frame 65	Protein Coding	Q8NCR3	40	GC11M108308	153.442	https://www.genecards.org/cgi-bin/carddisp.pl?gene=C11orf65
CDKN2A	Cyclin Dependent Kinase Inhibitor 2A	Protein Coding	Q8N726	60	GC09M021967	149.328	https://www.genecards.org/cgi-bin/carddisp.pl?gene=CDKN2A
PIK3CA	Phosphatidylinositol-4,5-Bisphosphate 3-Kinase Catalytic Subunit Alpha	Protein Coding	P42336	61	GC03P179148	146.097	https://www.genecards.org/cgi-bin/carddisp.pl?gene=PIK3CA
POLE	DNA Polymerase Epsilon, Catalytic Subunit	Protein Coding	Q07864	56	GC12M132769	143.13	https://www.genecards.org/cgi-bin/carddisp.pl?gene=POLE
KRAS	KRAS Proto-Oncogene, GTPase	Protein Coding	P01116	61	GC12M028437	142.289	https://www.genecards.org/cgi-bin/carddisp.pl?gene=KRAS

## Sheet: Table S6
Table S6 The immunosupressive genes and Breg cell marker genes
Type	Term	Web link	Gene
Immunosupressive genes	GOBP_NEGATIVE_REGULATION_OF_INTERLEUKIN_1_PRODUCTION	https://www.gsea-msigdb.org/gsea/msigdb/human/geneset/GOBP_NEGATIVE_REGULATION_OF_INTERLEUKIN_1_PRODUCTION	ACP5, APOA1, AQP4, ARRB2, CARD16, CARD17, CARD18, CARD8, CD33, CEACAM1, CPTP, CX3CL1, CX3CR1, ERRFI1, FFAR1, FFAR4, GAS6, GHRL, GHSR, GIT1, GSTP1, IGF1, IL10, IL1R2, LILRB4, MEFV, MIR101-1, MIR132, MIR142, MIR181A2, MIR181C, MIR181D, MIR195, MIR204, MIR27B, MIR488, MIR708, MIR766, MIR877, MIR920, MIR98, NLRP12, NLRP2B, NLRP3, NLRP7, NR1H4, PML, PYDC1, PYDC2, SERPINB1, TNFAIP3, TREM2, ZC3H12A
Immunosupressive genes	GOBP_NEGATIVE_REGULATION_OF_INTERLEUKIN_6_PRODUCTION	https://www.gsea-msigdb.org/gsea/msigdb/human/geneset/GOBP_NEGATIVE_REGULATION_OF_INTERLEUKIN_6_PRODUCTION	AQP4, ARRB1, ARRB2, BANK1, BPI, C1QTNF3, C5AR2, CD200, CD200R1, CD84, CSK, CX3CL1, FOXJ1, FOXP3, GAS6, GBA, GHRL, GHSR, HAVCR2, HGF, IL10, IL27RA, IL36RN, IL37, INPP5D, IRAK3, KLF2, LILRB4, MIR101-1, MIR105-1, MIR125A, MIR132, MIR140, MIR146A, MIR149, MIR181A2, MIR195, MIR19A, MIR19B1, MIR204, MIR206, MIR217, MIR26A1, MIR338, MIR365A, MIR6869, MIR708, MIR766, MIR98, MIRLET7E, NCKAP1L, NLRC3, NLRP…
Immunosupressive genes	GOBP_POSITIVE_REGULATION_OF_INTERLEUKIN_10_PRODUCTION	https://www.gsea-msigdb.org/gsea/msigdb/human/geneset/GOBP_POSITIVE_REGULATION_OF_INTERLEUKIN_10_PRODUCTION	BCL3, CD274, CD28, CD34, CD40LG, CD46, CD83, CLEC7A, F2RL1, HGF, HMGB1, HSPD1, IL12B, IL13, IL20RB, IL23A, IL4, IL6, INAVA, IRF4, ISG15, LGALS9, LILRA5, MIR145, NOD2, PIBF1, PLCG2, PRKCZ, PYCARD, SASH3, STAT3, SYK, TIGIT, TLR2, TLR4, TLR9, TNFSF4, TREM2, TSLP, TUSC2, XCL1
Immunosupressive genes	GOBP_NEGATIVE_REGULATION_OF_INTERLEUKIN_12_PRODUCTION	https://www.gsea-msigdb.org/gsea/msigdb/human/geneset/GOBP_NEGATIVE_REGULATION_OF_INTERLEUKIN_12_PRODUCTION	ACP5, ARRB2, C1QBP, CCR7, CMKLR1, IL10, IRAK3, JAK3, LILRA5, LILRB1, MEFV, MIR21, NFKB1, NOD2, PIBF1, SLAMF1, THBS1, TIGIT, TLR8
Immunosupressive genes	GOBP_NEGATIVE_REGULATION_OF_INTERLEUKIN_17_PRODUCTION	https://www.gsea-msigdb.org/gsea/msigdb/human/geneset/GOBP_NEGATIVE_REGULATION_OF_INTERLEUKIN_17_PRODUCTION	ARG2, DDIT3, FOXP3, IFNG, IL12A, IL12B, IL27RA, IL36RN, MIR135A1, MIR136, MIR146B, MIR181C, MIR20A, MIR26A1, MIR383, MIRLET7F1, NCKAP1L, PRNP, TLR4, TNFSF4, TUSC2, VSIR
Immunosupressive genes	GOBP_NEGATIVE_REGULATION_OF_IMMUNE_SYSTEM_PROCESS	https://www.gsea-msigdb.org/gsea/msigdb/human/geneset/GOBP_NEGATIVE_REGULATION_OF_IMMUNE_SYSTEM_PROCESS	A2M, ACOD1, ACP5, ADA, ADAR, ADGRF5, ADIPOQ, ADORA1, ADORA2A, ADTRP, AHR, AKT1, ALOX15, AMBP, ANGPT1, ANXA1, APCS, APOA1, APOA2, APOD, APPL1, ARG1, ARG2, ARRB2, ATG12, ATG5, ATM, AXL, BANF1, BANK1, BCL6, BCR, BLK, BMP4, BMP5, BPI, BST2, BTK, BTN2A2, C1QC, C4BPA, C4BPB, C5, C5AR2, CACTIN, CARTPT, CASP3, CBFB, CBLB, CCL2, CCL21, CCL25, CCL28, CCL3, CCN3, CCR2, CD160, CD200, CD200R1, CD22, CD274, CD…
Immunosupressive genes	GOBP_NEGATIVE_REGULATION_OF_INTERFERON_GAMMA_PRODUCTION	https://www.gsea-msigdb.org/gsea/msigdb/human/geneset/GOBP_NEGATIVE_REGULATION_OF_INTERFERON_GAMMA_PRODUCTION	AXL, C1QBP, CD274, CD96, CR1, DDIT3, FOXP3, GAS6, GATA3, HAVCR2, HLA-DRB1, HMGB1, IL10, IL1RL1, IL20RB, IL33, IL36RN, INHA, INHBA, LAPTM5, LGALS7B, LGALS9, LGALS9B, LGALS9C, LILRB1, LILRB4, MIR24-1, MIR708, NLRP6, NOD2, NR1H4, PDCD1LG2, PGLYRP1, PGLYRP2, PGLYRP3, PRNP, RARA, SCGB1A1, SLAMF1, TLR4, TNFSF4, VSIR, XCL1, ZC3H12A
Immunosupressive genes	GOBP_POSITIVE_REGULATION_OF_CELLULAR_RESPONSE_TO_TRANSFORMING_GROWTH_FACTOR_BETA_STIMULUS	https://www.gsea-msigdb.org/gsea/msigdb/human/geneset/GOBP_POSITIVE_REGULATION_OF_CELLULAR_RESPONSE_TO_TRANSFORMING_GROWTH_FACTOR_BETA_STIMULUS	ADAM17, AXIN1, C20orf27, CDKN1C, CDKN2B, CITED1, CITED2, CREBBP, DAB2, EP300, FERMT1, FLCN, GIPC1, HIPK2, HSP90AB1, ING2, ITGA8, LRG1, MEN1, MIR21, MIR30B, MYOCD, NPNT, RNF111, SDCBP, SLC2A10, SMAD4, SNW1, STK11, TGFB1I1, TGFBR3, THBS1, ZEB2
Immunosupressive genes	GOBP_NEGATIVE_REGULATION_OF_TUMOR_NECROSIS_FACTOR_SUPERFAMILY_CYTOKINE_PRODUCTION	https://www.gsea-msigdb.org/gsea/msigdb/human/geneset/GOBP_NEGATIVE_REGULATION_OF_TUMOR_NECROSIS_FACTOR_SUPERFAMILY_CYTOKINE_PRODUCTION	ACP5, ADIPOQ, AKAP8, ARG2, ARRB2, AXL, BCL3, BPI, C5AR2, CACTIN, CD274, CD33, CD34, CHRNA7, CIDEA, CLEC4A, CX3CL1, DEFB114, DICER1, ERRFI1, FOXP3, GAS6, GHRL, GHSR, GPNMB, GPR18, GSTP1, HAVCR2, IGF1, IL10, IL27RA, IL37, IL4, ILRUN, IRAK3, LBP, LGALS9, LILRA4, LILRB1, LILRB4, LTF, MC1R, MIR101-1, MIR105-1, MIR125B1, MIR130A, MIR132, MIR140, MIR149, MIR181A2, MIR185, MIR195, MIR204, MIR488, MIR6869…
Immunosupressive genes	Top 100 genes associated with IL10, IL35 and TGFbeta	http://genemania.org/	IL10, IL10RA, IL19, IL20, A2M, IL10RB, GATA3, SP3, IL26, SMAD4, TLR4, MAP3K5, JUNB, PBX1, FASLG, CEBPB, STAT6, FAS, CD72, ETV6, ALDH1A3, IFNAR2, ADPRH, PTAFR, ATF1, IL1RN, CSF2, IFNAR1, PRDM1, CDKN2A, IRF8, IFNG, CD69, RCVRN, IRF5, KRT5, CD82, ATP4A, FLI1, CR2, LHCGR, HLA-DOA, ADH7, ALOX5AP, CEBPA, IL7, CSF2RB, PTPN2, DSG3, CD27, WNT5A, NFIL3, HLA-DMB, IL17A, IL22, MAF, ALOX5, BTK, IFNA2, CD53, H…
Breg cell marker genes	Breg cell marker genes	http://bio-bigdata.hrbmu.edu.cn/CellMarker/	CD19, CD27, CD38, CD24, TFRC, IL10, IL2RA, CD5, CD1D

## Sheet: Table S7
Table S7 The differentially-expressed genes between IL10- and IL10+ B cells.
Gene	logFC	AveExpr	t	P.Value	FDR	B
IL10	4.11488	8.98173	34.297	2.34e-13	4.05e-09	12.9077
SCNM1	0.770167	10.5006	9.98543	3.6e-07	0.00311751	6.33618
SEC61A2	0.665532	8.74588	8.38702	2.29e-06	0.0105552	4.88301
IRF4	0.581447	12.3497	8.20646	2.87e-06	0.0105552	4.69859
MBNL2	-0.681872	8.82879	-8.15884	3.05e-06	0.0105552	4.6492
C17orf87	-1.33545	9.10617	-7.86518	4.44e-06	0.0128083	4.3377
DYNLRB1	0.44881	9.08647	7.60481	6.25e-06	0.0153261	4.05118
ASF1A	-0.582773	8.00508	-7.51054	7.08e-06	0.0153261	3.94499
HEG1	-0.546348	9.28243	-7.07646	1.28e-05	0.0246382	3.43868
SRM	0.586803	11.9276	6.92107	1.59e-05	0.0257669	3.25034
SNRPD3	0.419041	9.98439	6.90154	1.64e-05	0.0257669	3.22641
FOSL1	0.497921	8.23982	6.83818	1.79e-05	0.0258407	3.14833
SOCS3	0.84501	9.71897	6.76278	1.99e-05	0.0265641	3.05457
GUCY2E	1.01187	9.89196	6.47313	3.04e-05	0.0303468	2.68586
LDLR	0.441171	10.91	6.46324	3.08e-05	0.0303468	2.67302
AMPD3	-0.554611	9.21128	-6.45211	3.13e-05	0.0303468	2.65857
PRKAR1A	-0.511978	10.5139	-6.42295	3.27e-05	0.0303468	2.62059
AREG	0.626297	10.7517	6.40696	3.35e-05	0.0303468	2.59971
SLC20A1	0.540635	9.5689	6.34033	3.7e-05	0.0303468	2.51222
ITGB7	-0.908152	9.56486	-6.30189	3.92e-05	0.0303468	2.46142
ARL6IP5	-0.620943	11.142	-6.29285	3.97e-05	0.0303468	2.44944
ANTXR2	-0.826461	8.55416	-6.26071	4.16e-05	0.0303468	2.40674
HCP5	-0.51299	9.46292	-6.25809	4.18e-05	0.0303468	2.40325
SLC12A8	-0.657602	7.32886	-6.2539	4.21e-05	0.0303468	2.39766
CXCR5	0.487424	11.6049	6.22318	4.41e-05	0.0305097	2.35664
ABCD2	-0.687954	5.36017	-6.19105	4.62e-05	0.0307916	2.31358
SESN2	-0.521384	9.22487	-6.11231	5.21e-05	0.0334079	2.20729
COX5A	0.418318	12.2533	6.07689	5.5e-05	0.034	2.15914
CSNK2B	0.426341	12.6813	6.04553	5.77e-05	0.0342317	2.11634
DNAJC27	0.466783	6.99922	6.02731	5.93e-05	0.0342317	2.0914
GRAP	-0.651717	8.3316	-6.0033	6.15e-05	0.0343381	2.05844
WFDC2	0.791599	8.30117	5.97246	6.45e-05	0.0343381	2.01597
CTH	-0.974233	8.42842	-5.95662	6.61e-05	0.0343381	1.9941
TXLNB	-0.642911	6.05878	-5.92821	6.91e-05	0.0343381	1.95476
TEX9	-1.29734	7.05625	-5.92105	6.99e-05	0.0343381	1.94482
ARHGAP18	-0.469996	8.58668	-5.90584	7.15e-05	0.0343381	1.92368
UBE2H	-0.426684	9.0064	-5.8879	7.35e-05	0.0343381	1.8987
C5orf41	-0.583665	8.3167	-5.87208	7.54e-05	0.0343381	1.87663
TOX	-1.00884	8.34459	-5.67625	0.00010245	0.0454772	1.59993
ZNF142	0.291127	9.23423	5.64791	0.000107151	0.0460384	1.55935
SLA	0.607297	9.5016	5.63693	0.000109033	0.0460384	1.54359
EXOSC4	0.615869	9.97772	5.60384	0.00011492	0.0473688	1.49598
TXNIP	-0.99966	9.89234	-5.52733	0.000129851	0.0506643	1.3852
LMO4	-0.453877	7.63503	-5.49961	0.000135756	0.0506643	1.34481
CA5B	-0.366439	7.42051	-5.49557	0.00013664	0.0506643	1.33891
ZNF217	-0.384036	9.09815	-5.485	0.000138982	0.0506643	1.32347
BCL2	-0.359987	9.13794	-5.47636	0.000140926	0.0506643	1.31084
HIST1H2BC	-0.478392	11.3436	-5.47552	0.000141116	0.0506643	1.30962
TPRG1	-0.683399	6.74547	-5.4507	0.000146874	0.0506643	1.27325
MGLL	-0.609563	7.55806	-5.43674	0.000150221	0.0506643	1.25275
TMEM14B	0.324684	12.6701	5.43389	0.000150913	0.0506643	1.24856
RAB9A	-0.578849	8.91288	-5.412	0.00015635	0.0506643	1.21634
GRAMD1C	-0.459064	5.53434	-5.41171	0.000156423	0.0506643	1.21592
S1PR1	0.512785	9.90941	5.39568	0.000160537	0.0506643	1.19227
CCNG2	-0.676311	8.239	-5.38319	0.000163821	0.0506643	1.17382
DCUN1D2	0.352975	7.44351	5.3818	0.000164193	0.0506643	1.17176
SH2D3A	0.346376	8.25895	5.35474	0.000171571	0.0506643	1.13168
TMBIM6	-0.384821	12.5149	-5.35467	0.00017159	0.0506643	1.13158
PRH2	-0.361039	4.11456	-5.34155	0.000175292	0.0506643	1.11212
TRIB3	-0.446388	9.52517	-5.3405	0.000175592	0.0506643	1.11055
LYPLAL1	-0.485421	6.50047	-5.29796	0.000188211	0.0534148	1.04721
LDOC1	0.37944	8.23232	5.26834	0.000197558	0.0544686	1.00293
LARP4B	0.496377	9.23103	5.26631	0.000198216	0.0544686	0.999887
IL1A	-1.08239	6.53505	-5.25411	0.000202223	0.0546555	0.981591
ACP5	-0.529851	7.62394	-5.24316	0.00020589	0.0546555	0.965162
VAMP1	-0.594096	9.56557	-5.23587	0.000208368	0.0546555	0.954221
ZNF204P	-0.288634	7.48685	-5.13301	0.000246916	0.063135	0.798778
TRPS1	0.544308	8.63817	5.12003	0.00025229	0.063135	0.779036
GPX1	-0.379228	7.64916	-5.11021	0.000256435	0.063135	0.764089
RASGEF1B	-0.500249	10.1255	-5.09906	0.000261232	0.063135	0.747084
IL12A	0.577636	7.89802	5.09627	0.000262444	0.063135	0.742836
MLXIP	0.329208	9.28957	5.09597	0.000262576	0.063135	0.742374
SLC1A3	0.663537	6.57564	5.06627	0.000275882	0.0654256	0.697
C6orf106	-0.373821	10.2992	-5.04696	0.000284915	0.0666546	0.667412
ATP1B1	-0.643555	7.12029	-5.03489	0.000290715	0.0671048	0.648896
POLR2D	0.342735	10.233	5.00358	0.000306349	0.0689545	0.600747
MGAT4A	-0.565042	5.86075	-4.99517	0.000310699	0.0689545	0.587783
TP53	0.321426	11.123	4.99419	0.000311213	0.0689545	0.586263
NUDT15	0.406075	7.56498	4.98762	0.000314661	0.0689545	0.57613
TIMM8A	0.412508	5.78496	4.96668	0.00032592	0.0695291	0.543786
MTCH2	0.376457	10.3763	4.9659	0.000326346	0.0695291	0.542583
NAA10	0.378908	10.5324	4.94874	0.000335903	0.0695291	0.516018
TIAM2	-0.625784	6.61941	-4.9472	0.000336774	0.0695291	0.513633
LOC100132099	1.04346	6.94315	4.94573	0.000337605	0.0695291	0.511365
GLA	0.443366	10.6682	4.91046	0.00035829	0.0695291	0.4566
P2RX4	-0.272723	7.73408	-4.90702	0.000360377	0.0695291	0.451249
MYL6	-0.403411	12.1778	-4.90138	0.000363826	0.0695291	0.442472
ARHGEF3	-0.514532	7.83693	-4.88926	0.000371352	0.0695291	0.423606
ZNF460	0.73204	11.7338	4.88241	0.00037568	0.0695291	0.412924
SPATA13	0.352999	7.59374	4.88076	0.000376732	0.0695291	0.410348
TFEC	-1.08038	7.23045	-4.86966	0.00038388	0.0695291	0.39302
SGPP1	-0.446681	8.77569	-4.86918	0.00038419	0.0695291	0.392275
NBR1	-0.292066	8.02724	-4.86821	0.00038482	0.0695291	0.390764
COMMD2	-0.303606	9.83664	-4.86687	0.000385697	0.0695291	0.388666
SECISBP2L	-0.360748	8.97628	-4.85078	0.000396362	0.0695291	0.363511
CYP2R1	-0.455675	7.92108	-4.85002	0.000396875	0.0695291	0.362319
ZNF232	0.438092	7.43892	4.84807	0.000398186	0.0695291	0.359276
IL13RA1	-0.580331	6.54728	-4.8446	0.000400537	0.0695291	0.353846
ITGAX	-1.30866	8.91874	-4.82003	0.000417607	0.0695291	0.315339
TMEM154	-0.610544	9.85171	-4.81826	0.000418865	0.0695291	0.312563
HHLA3	0.631561	9.03239	4.81255	0.000422957	0.0695291	0.303589
ARPC1B	-0.459878	11.8777	-4.80769	0.000426469	0.0695291	0.295957
MOCS3	0.37265	8.18885	4.80233	0.000430378	0.0695291	0.287532
TP63	-0.390755	5.88676	-4.80054	0.000431693	0.0695291	0.284716
C3orf42	0.395716	8.06553	4.80005	0.000432053	0.0695291	0.283948
ZNF687	-0.310591	9.00917	-4.79933	0.000432579	0.0695291	0.282824
LGALS1	-1.35568	11.4742	-4.79417	0.000436402	0.0695291	0.2747
SLC9A7	-0.304561	9.07774	-4.79246	0.000437673	0.0695291	0.272015
HDHD2	-0.301185	9.38182	-4.79233	0.00043777	0.0695291	0.271811
ANGPTL6	-0.46037	8.67392	-4.75586	0.000465885	0.0733219	0.214314
MAPK9	0.357032	9.41101	4.7349	0.000482887	0.075313	0.181188
NR1D1	0.515101	8.51898	4.71973	0.000495602	0.0762481	0.15716
ZNF436	-0.326913	7.55357	-4.71727	0.000497691	0.0762481	0.153271
FKBP11	0.453241	8.51738	4.68272	0.000528101	0.0792342	0.098417
TRERF1	-0.679835	7.2135	-4.68076	0.000529882	0.0792342	0.0953009
PER2	0.296056	8.58405	4.67808	0.000532328	0.0792342	0.0910406
CD200R1	-0.362418	4.8353	-4.67459	0.000535538	0.0792342	0.0854771
LCP2	-0.658357	7.59944	-4.66969	0.000540067	0.0792342	0.077685
BHLHE41	-0.492561	7.95294	-4.6592	0.000549908	0.0799226	0.0609728
FXN	0.27671	9.51627	4.6493	0.000559364	0.0799226	0.0451908
MCM10	0.441525	9.81773	4.64686	0.000561717	0.0799226	0.0413056
AHNAK	-0.60103	8.92165	-4.64531	0.000563226	0.0799226	0.0388221
CBR3	-0.391455	7.54852	-4.63258	0.000575728	0.0808869	0.0184942
LASS4	-0.35123	8.46624	-4.62733	0.000580968	0.0808869	0.010105
SARS	-0.302998	11.1357	-4.62427	0.000584038	0.0808869	0.00522443
PPP1R15A	-0.384479	10.1647	-4.61636	0.000592072	0.0813488	-0.00742928
DHRS9	0.424114	6.53698	4.60438	0.000604453	0.0818051	-0.0266007
KDM4A	-0.303951	8.40694	-4.59891	0.000610206	0.0818051	-0.0353757
XRCC2	0.447733	9.30108	4.59162	0.000617949	0.0818051	-0.0470593
PLEKHF2	-0.507399	7.96058	-4.59159	0.00061798	0.0818051	-0.0471048
TNIK	-0.341772	6.23867	-4.58647	0.000623484	0.0818051	-0.0553225
HERPUD2	-0.439278	10.2446	-4.57739	0.000633365	0.0818051	-0.0698931
DNAJC5B	-0.528179	6.20178	-4.57698	0.000633809	0.0818051	-0.0705423
ATP5D	0.411659	10.211	4.57269	0.000638539	0.0818051	-0.0774336
QTRTD1	0.36619	9.39795	4.57043	0.000641044	0.0818051	-0.0810625
KRTCAP2	0.482221	8.8119	4.56899	0.000642647	0.0818051	-0.0833774
FAM127B	0.443916	9.79038	4.55394	0.000659649	0.0833565	-0.107584
LY6E	-0.3584	9.94231	-4.54118	0.000674421	0.0844888	-0.128119
SQSTM1	-0.397	9.53618	-4.53782	0.00067837	0.0844888	-0.133534
URB2	0.522197	9.10726	4.50027	0.00072417	0.0895488	-0.194138
ARMC9	-0.666132	7.88556	-4.48656	0.000741687	0.0910645	-0.216317
TSC22D3	-0.717459	10.247	-4.47071	0.00076249	0.0924058	-0.241992
EMD	0.301699	10.5145	4.45689	0.000781121	0.0924058	-0.264402
OXSM	-0.393902	8.35523	-4.45678	0.000781277	0.0924058	-0.264587
RICTOR	-0.395868	8.86053	-4.45468	0.000784148	0.0924058	-0.267993
AGTRAP	-0.362703	8.45431	-4.45077	0.000789526	0.0924058	-0.27434
OTUD6B	0.497468	9.95282	4.45055	0.000789829	0.0924058	-0.274696
DCUN1D5	0.532698	9.01376	4.45044	0.000789976	0.0924058	-0.274868
TFRC	0.328194	11.9051	4.43981	0.00080481	0.0935092	-0.292144
TAF15	-0.33345	10.1425	-4.42229	0.00082988	0.0953669	-0.320633
SNHG7	0.513333	7.03129	4.42096	0.000831816	0.0953669	-0.322797
FAM58A	0.597552	7.29463	4.41037	0.000847397	0.096514	-0.340037
TBP	0.356152	10.2183	4.40176	0.000860295	0.0968773	-0.354072
COX6C	0.524365	10.1919	4.40078	0.000861779	0.0968773	-0.355672
SGK494	0.374227	8.1555	4.39154	0.000875873	0.0978266	-0.370746
HBP1	-0.556384	8.43569	-4.37788	0.00089714	0.0991058	-0.393041
RPL14	0.257163	9.9945	4.37362	0.000903884	0.0991058	-0.400002
SCRN1	-0.516483	9.18552	-4.37323	0.000904501	0.0991058	-0.400636
TMEM63A	-0.293726	9.12548	-4.3696	0.000910295	0.0991134	-0.406571
NT5DC3	0.693683	8.66346	4.36401	0.000919297	0.0994679	-0.415718
POP4	0.346006	9.88035	4.36	0.000925803	0.0995497	-0.422274
HNRNPA2B1	-0.246245	12.5261	-4.35236	0.000938346	0.0999585	-0.434784
SETMAR	0.354869	8.09181	4.35066	0.000941153	0.0999585	-0.437561
ELOF1	-0.326859	10.3559	-4.34456	0.000951314	0.100422	-0.447545
ADORA2A	0.398637	9.09271	4.3361	0.000965612	0.101313	-0.461416
GMPR2	-0.331318	8.63919	-4.32995	0.000976138	0.101801	-0.471499
ZNF828	0.384556	9.81408	4.32202	0.000989875	0.102076	-0.484494
HHEX	-0.592263	8.68254	-4.32163	0.000990567	0.102076	-0.485144
CKAP2L	-0.544452	9.23546	-4.31467	0.00100281	0.102726	-0.496571
C15orf24	-0.386179	9.62428	-4.29463	0.00103894	0.105801	-0.529495
CTSZ	-0.524185	9.61145	-4.28294	0.00106065	0.106432	-0.548732
ANKRD44	-0.298325	9.68713	-4.28207	0.00106228	0.106432	-0.550163
EXT1	0.368732	7.76647	4.27643	0.00107292	0.106432	-0.55944
SDHA	-0.380921	10.9328	-4.27594	0.00107386	0.106432	-0.560249
LOH12CR1	0.290911	8.68813	4.27488	0.00107588	0.106432	-0.562002
BMPR2	-0.410483	8.55812	-4.26105	0.00110254	0.10845	-0.584782
APTX	0.290087	8.08574	4.24908	0.0011262	0.109166	-0.604539
SCPEP1	-0.394547	8.87661	-4.24606	0.00113225	0.109166	-0.609522
TMX4	-0.331379	8.68657	-4.24519	0.00113399	0.109166	-0.610958
INPP5F	-0.508156	8.97538	-4.24149	0.00114146	0.109166	-0.617067
OR51I1	0.536206	5.25262	4.2393	0.0011459	0.109166	-0.620677
FKBP2	-0.418024	8.31575	-4.23843	0.00114766	0.109166	-0.62211
C5orf15	-0.267462	8.27497	-4.23524	0.00115419	0.109187	-0.627389
CYSLTR1	-0.759993	8.61924	-4.23205	0.00116073	0.10921	-0.632652
PPM1B	-0.236802	9.2231	-4.21632	0.00119362	0.111697	-0.658663
TMEM87B	-0.292539	8.69732	-4.20738	0.00121274	0.112876	-0.673463
PCTP	-0.280123	8.98073	-4.19028	0.00125018	0.115239	-0.701778
PRKY	0.355583	7.83775	4.18765	0.00125606	0.115239	-0.706143
TFB2M	0.389142	9.79777	4.18393	0.00126441	0.115239	-0.712318
FARSA	0.27596	11.2038	4.1823	0.00126808	0.115239	-0.715016
GOLPH3L	-0.514567	8.6678	-4.18083	0.00127141	0.115239	-0.717455
WDYHV1	0.356001	7.76987	4.16621	0.00130497	0.117269	-0.741724
EGR3	0.875905	9.39887	4.16426	0.00130949	0.117269	-0.744946
UBE2L3	0.308576	8.35896	4.15874	0.00132246	0.117269	-0.75413
FUCA1	-0.350454	6.97799	-4.15814	0.00132387	0.117269	-0.75512
SNAPC1	0.410732	7.12098	4.1542	0.00133322	0.117269	-0.761674
EIF2S1	0.525643	11.0723	4.15368	0.00133445	0.117269	-0.762533
YWHAB	0.270387	11.7148	4.13846	0.0013712	0.119736	-0.787845
IMP3	0.404717	9.44845	4.13635	0.00137636	0.119736	-0.791345
SLC39A7	-0.365167	8.09077	-4.1292	0.00139406	0.120373	-0.803248
SASH3	-0.267754	9.8308	-4.12779	0.00139758	0.120373	-0.805601
CCPG1	-0.496423	6.58874	-4.12464	0.00140546	0.120452	-0.810837
FAM117A	-0.471987	9.11736	-4.12109	0.00141441	0.120622	-0.816756
NF2	0.237179	8.72769	4.11246	0.00143641	0.121898	-0.83114
IL6R	-0.313077	8.22968	-4.10876	0.00144595	0.122108	-0.837305
ADARB1	-0.30727	8.46991	-4.10433	0.00145744	0.122482	-0.844686
TWF2	-0.281075	10.9372	-4.10112	0.00146585	0.122593	-0.850043
CTDSP2	-0.436387	9.94592	-4.09297	0.0014874	0.123317	-0.863648
VPS25	-0.386798	10.7007	-4.09246	0.00148876	0.123317	-0.864497
SLC37A2	-0.745882	7.61628	-4.08568	0.00150694	0.124229	-0.875811
PBXIP1	-0.390121	7.66658	-4.08093	0.00151982	0.124628	-0.883744
SCML2	0.298098	6.01534	4.07696	0.00153067	0.124628	-0.890374
CYTH2	-0.383731	9.18073	-4.07349	0.00154023	0.124628	-0.896182
PDCD4	-0.415457	8.56147	-4.07187	0.0015447	0.124628	-0.898884
TIMP1	0.522965	9.52542	4.06847	0.00155416	0.124628	-0.904571
SRSF4	0.239585	9.85143	4.06455	0.00156513	0.124628	-0.911132
WDR4	0.300545	8.64223	4.064	0.00156666	0.124628	-0.912041
AKAP1	0.294414	9.44369	4.06132	0.00157422	0.124628	-0.91653
RNF19B	-0.304008	8.35184	-4.06049	0.00157656	0.124628	-0.917915
SYT11	-0.797182	8.42411	-4.05501	0.00159215	0.125288	-0.927086
GPR15	-0.755881	6.79882	-4.04048	0.00163422	0.127391	-0.951399
CFLAR	0.340532	10.7243	4.03897	0.00163867	0.127391	-0.953937
C1orf212	0.234817	10.1015	4.03451	0.00165186	0.127391	-0.961416
PLXNC1	-0.520866	8.56818	-4.03375	0.00165411	0.127391	-0.962684
CCRN4L	0.281034	8.96168	4.03322	0.00165567	0.127391	-0.963561
NFE2L1	-0.231773	10.186	-4.0297	0.0016662	0.127634	-0.969473
PHF21A	-0.320108	10.1305	-4.02712	0.00167394	0.127662	-0.973794
DNASE2	-0.30734	8.78486	-4.01534	0.00170979	0.129824	-0.993554
P2RY10	-0.397564	10.2585	-4.01285	0.00171744	0.129836	-0.997719
SIRT2	-0.415533	7.70387	-4.00404	0.00174492	0.130421	-1.01252
BTF3P11	0.362514	6.64728	4.00369	0.00174602	0.130421	-1.01311
TSEN15	-0.218351	9.34881	-4.00312	0.00174778	0.130421	-1.01405
MED10	0.319677	8.62053	3.99208	0.00178291	0.132151	-1.03261
INPP1	-0.28949	6.94044	-3.99104	0.00178624	0.132151	-1.03434
C1orf107	0.219058	9.6655	3.98643	0.00180115	0.132687	-1.0421
KYNU	-0.523204	9.34866	-3.97621	0.00183462	0.134367	-1.05927
ZCCHC17	0.316544	8.27606	3.97475	0.00183947	0.134367	-1.06173
PTPN12	-0.461696	8.44228	-3.97223	0.00184783	0.134411	-1.06597
SIGLEC6	-0.745829	7.61819	-3.9686	0.00185998	0.134519	-1.07208
BATF	0.37831	10.0586	3.96715	0.00186486	0.134519	-1.07452
ALG3	0.332227	10.6347	3.96102	0.0018856	0.134997	-1.08484
ZNF544	0.35039	7.40242	3.96058	0.00188708	0.134997	-1.08557
H2AFY	0.22377	10.4362	3.95601	0.0019027	0.135554	-1.09326
ZNF57	0.416171	7.60504	3.95225	0.00191568	0.135733	-1.0996
OR2G3	-0.328331	4.97366	-3.95074	0.0019209	0.135733	-1.10214
CCL1	-1.20846	8.70463	-3.94353	0.00194608	0.136508	-1.11429
PSD4	-0.245955	9.27191	-3.94132	0.00195386	0.136508	-1.11801
ACSF2	-0.416375	7.2839	-3.93896	0.00196221	0.136508	-1.12199
C3orf10	0.284595	9.50547	3.93697	0.00196929	0.136508	-1.12535
ANXA5	-0.346908	10.4248	-3.93641	0.00197129	0.136508	-1.12629
PPIF	0.459186	10.6808	3.93024	0.00199337	0.136754	-1.13669
BAG5	0.339104	8.27969	3.92886	0.00199836	0.136754	-1.13902
PPRC1	0.485029	9.88903	3.92881	0.00199855	0.136754	-1.13911
DNAJC25	0.350576	8.85071	3.92588	0.00200916	0.13694	-1.14405
CTSB	-0.300068	9.02119	-3.92047	0.0020289	0.137654	-1.15317
PDSS1	0.348091	9.81884	3.91866	0.00203555	0.137654	-1.15622
GDI2	-0.251221	12.3566	-3.91299	0.00205657	0.138534	-1.1658
AEN	0.3434	9.36775	3.90426	0.00208932	0.139216	-1.18055
DDI2	0.31485	9.50573	3.90328	0.00209301	0.139216	-1.18219
ASAH1	-0.271802	9.45459	-3.90254	0.00209581	0.139216	-1.18344
DNM2	-0.226342	10.1972	-3.90174	0.00209885	0.139216	-1.18479
PIK3C2B	0.301932	9.5116	3.89576	0.00212172	0.139805	-1.1949
EDF1	-0.281144	11.5737	-3.89519	0.00212389	0.139805	-1.19586
TMEM20	0.247805	6.48588	3.89142	0.00213845	0.14023	-1.20223
ARAP1	-0.306283	9.01717	-3.88108	0.00217891	0.142344	-1.21972
KIR2DL1	0.388074	7.05903	3.87804	0.00219093	0.142591	-1.22485
GDI1	-0.354195	11.2232	-3.87399	0.00220707	0.143104	-1.2317
C19orf66	-0.221818	9.24359	-3.86804	0.00223104	0.143915	-1.24178
SYT1	-0.462111	6.19889	-3.86676	0.0022362	0.143915	-1.24394
PPAP2A	-0.295913	8.21398	-3.86374	0.00224849	0.14417	-1.24905
PPP2R1B	0.295594	9.28955	3.85797	0.00227218	0.14469	-1.25883
LIMD1	-0.249351	9.24503	-3.85769	0.00227332	0.14469	-1.2593
IL6	0.874059	7.84502	3.85497	0.00228458	0.144712	-1.26391
C3orf38	-0.253384	10.1152	-3.85259	0.00229444	0.144712	-1.26793
CST9	0.50918	5.57932	3.85156	0.00229875	0.144712	-1.26968
TMEM140	-0.506574	8.51245	-3.83853	0.00235379	0.147615	-1.29176
TDG	0.277757	9.83948	3.83663	0.00236191	0.147615	-1.29497
AQP3	-0.523624	7.68224	-3.82637	0.00240636	0.148236	-1.31237
ADPGK	0.277138	9.37349	3.82613	0.00240743	0.148236	-1.31278
FAM69A	-0.521851	7.98079	-3.82537	0.00241075	0.148236	-1.31407
BTN2A2	-0.380806	7.01406	-3.82117	0.00242925	0.148236	-1.32121
EFHC1	-0.310415	7.1231	-3.81908	0.00243847	0.148236	-1.32474
TIPIN	0.429051	9.91159	3.81656	0.0024497	0.148236	-1.32903
UMPS	0.32802	9.18579	3.81542	0.00245478	0.148236	-1.33096
CXCR4	-0.333327	11.6543	-3.81399	0.00246118	0.148236	-1.33339
TSFM	0.312136	8.26302	3.81306	0.00246531	0.148236	-1.33496
STIM1	-0.322553	9.32756	-3.81196	0.00247026	0.148236	-1.33683
RRP15	0.442515	7.99757	3.80707	0.00249234	0.148236	-1.34513
NR6A1	0.435045	6.9822	3.80627	0.00249598	0.148236	-1.34649
PCMTD1	-0.417326	8.41304	-3.80567	0.00249869	0.148236	-1.3475
MRPL15	0.27781	10.2268	3.80508	0.00250138	0.148236	-1.34851
FMNL3	-0.348367	8.59525	-3.80501	0.00250172	0.148236	-1.34864
AZI2	-0.293677	8.53344	-3.80344	0.00250884	0.148236	-1.35129
TRIM2	-0.320523	6.42794	-3.79594	0.00254332	0.149762	-1.36403
SF3B4	0.243535	10.8184	3.79323	0.0025559	0.149876	-1.36863
XKRX	-0.587956	6.67358	-3.79156	0.00256368	0.149876	-1.37147
DPYSL2	-0.569347	9.68727	-3.78995	0.00257123	0.149876	-1.37421
UCHL1	-0.300982	8.47061	-3.7877	0.0025818	0.149987	-1.37804
PSPC1	0.258296	9.88234	3.78002	0.00261815	0.15138	-1.39109
GLTSCR2	-0.237249	10.078	-3.77895	0.00262327	0.15138	-1.39291
PLEKHM2	-0.289441	9.50198	-3.77607	0.00263708	0.151671	-1.39781
CSDA	0.559415	11.8508	3.77153	0.00265896	0.152337	-1.40552
MED13L	-0.234757	10.3329	-3.76936	0.00266951	0.152337	-1.40922
VPS37B	0.23697	9.03241	3.76661	0.00268291	0.152337	-1.41389
RARG	-0.335958	7.29811	-3.76642	0.00268384	0.152337	-1.41421
MAT2A	0.413836	12.216	3.75827	0.00272401	0.154112	-1.42808
FAM102A	-0.520554	8.90955	-3.75198	0.00275544	0.155041	-1.43879
NRAS	-0.235181	11.4052	-3.75141	0.00275835	0.155041	-1.43977
GLIPR1	-0.471238	10.4161	-3.74782	0.00277647	0.155172	-1.44588
RAB5B	-0.327901	9.34586	-3.7474	0.00277861	0.155172	-1.4466
RNF13	-0.225269	8.6589	-3.73712	0.00283123	0.157115	-1.46411
ISG20L2	0.31642	10.4113	3.73506	0.00284189	0.157115	-1.46762
RAD54L	0.342912	9.06635	3.7347	0.00284377	0.157115	-1.46823
PPP6C	0.244307	11.6865	3.73355	0.00284971	0.157115	-1.47018
SLC35E2B	-0.328953	9.87475	-3.72554	0.00289173	0.158921	-1.48384
CD2BP2	-0.341158	8.64302	-3.72382	0.00290082	0.158921	-1.48677
PLAG1	-0.37246	7.76618	-3.71907	0.00292611	0.159801	-1.49487
SRI	0.21554	12.0351	3.71655	0.00293962	0.160034	-1.49917
BOD1	0.334606	9.03108	3.70798	0.002986	0.161314	-1.51378
TRIP13	0.295032	9.37035	3.70746	0.00298886	0.161314	-1.51467
NDUFS8	0.227633	9.2189	3.7067	0.00299299	0.161314	-1.51596
GLIPR2	-0.23153	9.4977	-3.70421	0.00300664	0.161314	-1.52021
SC4MOL	-0.409001	10.7217	-3.7031	0.00301273	0.161314	-1.52209
NDUFB9	0.264538	11.5784	3.69904	0.00303521	0.161314	-1.52903
NUDT21	0.235221	11.1692	3.69849	0.00303825	0.161314	-1.52997
SMAD3	-0.550173	9.29742	-3.69709	0.00304606	0.161314	-1.53236
CD86	-0.518201	8.70268	-3.69662	0.0030487	0.161314	-1.53317
SLAMF6	-0.40417	9.10243	-3.6935	0.00306613	0.161314	-1.53849
C12orf5	0.405738	7.68287	3.6919	0.00307509	0.161314	-1.54121
MAPKAPK5	0.337004	9.90065	3.69176	0.00307588	0.161314	-1.54145
TBXAS1	-0.291899	6.90141	-3.6883	0.0030954	0.161314	-1.54735
DCAF11	-0.281358	8.79309	-3.68807	0.00309672	0.161314	-1.54775
AIM2	-0.643204	8.81734	-3.68698	0.00310291	0.161314	-1.54962
C2orf28	-0.219042	10.1782	-3.68388	0.00312055	0.161331	-1.5549
FLVCR2	0.418372	8.19499	3.68365	0.00312187	0.161331	-1.5553
TMEM219	-0.331266	8.32149	-3.67938	0.00314637	0.162113	-1.5626
C1orf174	0.223888	9.94947	3.67498	0.00317179	0.162458	-1.5701
RNF122	-0.542444	8.14768	-3.67455	0.00317432	0.162458	-1.57085
AAMP	-0.258141	9.47592	-3.67196	0.00318941	0.162458	-1.57527
PDE8A	0.27003	9.35217	3.67175	0.00319061	0.162458	-1.57562
TES	-0.33895	10.7872	-3.6695	0.00320379	0.162632	-1.57947
TMCC3	-0.407059	9.17793	-3.66728	0.00321687	0.162632	-1.58327
MDH2	0.216379	12.3797	3.66637	0.0032222	0.162632	-1.58482
PARP8	-0.26411	8.4341	-3.6575	0.00327497	0.163801	-1.59998
CD44	0.311295	11.923	3.65726	0.00327642	0.163801	-1.60039
DHX33	0.386484	9.47162	3.65361	0.0032984	0.163801	-1.60663
AP1G2	-0.219769	10.0229	-3.65058	0.00331679	0.163801	-1.61182
C18orf12	0.384917	4.92884	3.64503	0.00335071	0.163801	-1.62131
RIC8B	-0.261011	7.02097	-3.64154	0.00337221	0.163801	-1.62728
SC5DL	-0.306266	10.0508	-3.64148	0.00337254	0.163801	-1.62737
KIAA1539	-0.323686	8.48203	-3.64058	0.00337812	0.163801	-1.62891
USP13	0.234347	7.76428	3.64003	0.00338152	0.163801	-1.62985
ILK	-0.394944	10.0207	-3.63995	0.00338202	0.163801	-1.62999
CLCN3	-0.261156	7.88976	-3.63934	0.00338581	0.163801	-1.63103
DCAF4	0.326592	8.49584	3.63924	0.00338647	0.163801	-1.63122
SLAMF1	0.775556	9.3831	3.63901	0.00338787	0.163801	-1.6316
UTP11L	0.505864	9.85383	3.63669	0.00340232	0.163801	-1.63557
BANK1	-0.376844	10.611	-3.63652	0.00340341	0.163801	-1.63587
MYO1F	-0.316137	8.38679	-3.63623	0.0034052	0.163801	-1.63636
ODF2	0.233393	9.36917	3.63289	0.0034261	0.163801	-1.64207
INPP5K	-0.30078	8.59183	-3.63182	0.00343285	0.163801	-1.64391
PLK3	0.307395	9.48234	3.6313	0.00343609	0.163801	-1.64479
KLK1	-0.348098	8.92358	-3.62582	0.0034708	0.163801	-1.65416
DPM1	0.320147	10.1504	3.62566	0.00347187	0.163801	-1.65445
CECR1	-0.437091	7.28531	-3.62562	0.00347212	0.163801	-1.65452
RFX7	-0.277693	9.74207	-3.6252	0.00347481	0.163801	-1.65524
MRPS21	0.34955	10.4808	3.62476	0.00347755	0.163801	-1.65598
UBAP1	-0.216372	8.79524	-3.62408	0.00348191	0.163801	-1.65715
TUSC2	0.235631	9.14612	3.62192	0.00349576	0.164007	-1.66085
LIMK1	-0.337272	9.79148	-3.61774	0.00352267	0.164159	-1.66801
HVCN1	-0.331013	8.79552	-3.61729	0.00352559	0.164159	-1.66878
KLHL9	-0.27746	8.74529	-3.617	0.00352745	0.164159	-1.66927
VWCE	0.236159	7.99709	3.61442	0.00354417	0.164332	-1.67368
RIOK1	0.434918	9.10696	3.61302	0.00355333	0.164332	-1.67609
HN1	0.327987	9.84559	3.61205	0.00355964	0.164332	-1.67775
POP7	0.267132	9.47946	3.60916	0.00357859	0.164767	-1.6827
C5orf25	0.255708	7.96745	3.60709	0.00359219	0.164955	-1.68624
SH3TC1	-0.317602	7.96994	-3.60337	0.00361685	0.164976	-1.69262
POT1	-0.276124	8.3813	-3.6027	0.00362127	0.164976	-1.69376
MAGED2	-0.27389	8.20638	-3.60211	0.00362521	0.164976	-1.69478
SENP7	-0.37355	7.35767	-3.60127	0.00363076	0.164976	-1.6962
CYTH1	-0.333205	10.5909	-3.59923	0.00364443	0.165163	-1.69971
XKR8	-0.258783	8.62537	-3.59078	0.00370141	0.166216	-1.71418
FAM164A	-0.537064	7.30078	-3.59024	0.0037051	0.166216	-1.71511
TSPYL5	0.349494	8.09538	3.58801	0.00372028	0.166216	-1.71893
TMEM60	-0.402937	7.83356	-3.58709	0.00372663	0.166216	-1.72052
DDX31	0.359181	8.61843	3.58705	0.00372684	0.166216	-1.72057
MOP-1	-0.791709	8.9221	-3.58697	0.00372739	0.166216	-1.72071
PJA2	-0.290046	10.0987	-3.58589	0.00373486	0.166216	-1.72257
CSH1	0.662433	7.35053	3.58394	0.00374822	0.166258	-1.72591
PCMTD2	-0.211583	8.48458	-3.58288	0.00375556	0.166258	-1.72773
HIST1H3D	-0.295799	10.5659	-3.58075	0.00377024	0.166258	-1.73137
BCL2L11	0.374076	10.6326	3.57897	0.00378263	0.166258	-1.73443
GPRC5D	0.343899	5.50573	3.57812	0.00378852	0.166258	-1.73588
LSP1	-0.5725	10.3823	-3.57634	0.00380095	0.166258	-1.73894
STEAP1	-0.274066	4.23027	-3.57469	0.00381249	0.166258	-1.74176
SLC7A11	-0.529655	8.40637	-3.57467	0.00381263	0.166258	-1.7418
MAK16	0.480769	9.58643	3.57079	0.00383993	0.167027	-1.74845
RAP1B	0.630576	5.62673	3.56898	0.00385272	0.167164	-1.75156
ABHD11	0.327143	8.94057	3.56699	0.00386686	0.167296	-1.75497
INPP5D	-0.369947	10.6585	-3.56583	0.00387509	0.167296	-1.75696
SERF2	0.254742	7.91448	3.56195	0.00390286	0.167893	-1.76362
TP53BP2	0.315784	9.4657	3.55997	0.00391706	0.167893	-1.767
HEXIM1	-0.314224	8.75575	-3.55927	0.00392215	0.167893	-1.76822
AICDA	-1.01568	10.118	-3.55696	0.00393886	0.167893	-1.77218
CCNI	-0.18466	12.136	-3.55553	0.0039492	0.167893	-1.77463
LMBRD1	-0.408427	9.16462	-3.55401	0.00396026	0.167893	-1.77724
SLC35C2	-0.27556	9.0928	-3.55366	0.00396281	0.167893	-1.77784
RAPGEF5	0.3539	7.0444	3.55315	0.00396652	0.167893	-1.77871
CCRL1	0.245106	4.42307	3.55096	0.00398259	0.168162	-1.78248
SATB1	0.422229	9.90018	3.54902	0.00399679	0.168351	-1.7858
DNAJB9	-0.35417	7.88614	-3.54762	0.00400709	0.168376	-1.7882
C11orf44	0.311745	5.62365	3.54432	0.00403154	0.168993	-1.79387
HIST1H3B	-0.205739	13.5354	-3.53968	0.0040661	0.169253	-1.80184
USP36	0.297904	9.73478	3.5381	0.00407789	0.169253	-1.80454
COMMD6	-0.319048	10.3081	-3.53722	0.00408452	0.169253	-1.80605
CLIP4	-0.274435	6.63178	-3.53671	0.00408837	0.169253	-1.80693
ZNF844	-0.291388	8.56513	-3.53461	0.00410417	0.169253	-1.81053
MAPRE2	-0.22477	10.3543	-3.53447	0.00410526	0.169253	-1.81077
N4BP1	-0.225927	8.06899	-3.53435	0.00410618	0.169253	-1.81098
TFEB	-0.257633	8.94326	-3.52919	0.00414535	0.170086	-1.81984
TLR10	-0.427053	9.34956	-3.52821	0.00415284	0.170086	-1.82152
DKC1	0.471684	10.0391	3.52635	0.00416708	0.170086	-1.82471
MTHFR	-0.400759	8.07848	-3.5247	0.00417982	0.170086	-1.82756
IL32	-0.692892	8.32186	-3.52342	0.00418967	0.170086	-1.82976
CH25H	0.362504	6.03457	3.52337	0.00419004	0.170086	-1.82984
UCHL3	0.470003	9.27012	3.5227	0.00419517	0.170086	-1.83098
FAM81A	0.240253	7.48744	3.51952	0.00421983	0.170461	-1.83645
USP31	0.290138	8.73012	3.51808	0.00423104	0.170461	-1.83892
SPOP	-0.439364	9.0397	-3.51771	0.00423397	0.170461	-1.83956
C18orf19	0.310785	9.60451	3.51344	0.00426735	0.171407	-1.84689
PRPF31	0.217223	9.58937	3.51166	0.00428138	0.171572	-1.84995
SPEN	0.22239	10.2722	3.51015	0.0042933	0.171653	-1.85254
PPTC7	0.311337	10.1428	3.50597	0.0043265	0.172106	-1.85972
ASAP1-IT	0.413687	6.65762	3.50568	0.00432881	0.172106	-1.86022
RRP1B	0.431809	9.56272	3.50497	0.00433447	0.172106	-1.86144
CXorf21	-0.333252	8.08527	-3.50085	0.00436755	0.172857	-1.86853
NECAP2	-0.279253	9.95531	-3.50013	0.00437334	0.172857	-1.86976
RNASEL	-0.303142	6.25441	-3.49822	0.00438879	0.172901	-1.87305
TLR7	-0.601754	8.70862	-3.49732	0.00439603	0.172901	-1.87459
RAPGEF2	0.498345	8.18592	3.49629	0.00440443	0.172901	-1.87637
KLF16	0.355515	9.63837	3.49381	0.00442461	0.173262	-1.88063
PINX1	0.350224	8.19702	3.49169	0.00444193	0.173262	-1.88427
IL28RA	-0.312907	8.13308	-3.49148	0.00444364	0.173262	-1.88463
PRAF2	0.347317	8.93336	3.48934	0.00446124	0.173557	-1.88832
CD63	-0.339759	9.06343	-3.48658	0.00448398	0.174051	-1.89306
HMOX2	0.25312	9.77593	3.4786	0.00455046	0.176236	-1.90678
DEFB123	0.321192	5.61937	3.47325	0.00459554	0.177209	-1.91597
GLCCI1	-0.300268	9.82111	-3.47319	0.00459604	0.177209	-1.91607
ZNF211	-0.262012	7.5211	-3.46636	0.0046544	0.17906	-1.92783
ACACA	0.400586	8.5896	3.46448	0.00467053	0.179282	-1.93106
TSPAN33	-0.329138	10.4823	-3.46155	0.00469588	0.179341	-1.9361
CYTH4	-0.413822	8.12559	-3.45781	0.00472837	0.179341	-1.94253
OR2W5	0.266353	6.70198	3.4576	0.00473023	0.179341	-1.9429
C3orf34	-0.340777	6.88583	-3.45712	0.00473441	0.179341	-1.94372
AKAP5	0.518043	6.06023	3.4551	0.00475205	0.179341	-1.94719
DOCK11	-0.293424	9.53393	-3.45483	0.00475447	0.179341	-1.94766
RHOH	0.238482	11.4981	3.45399	0.00476187	0.179341	-1.94911
PAXIP1	0.217404	9.50586	3.45383	0.00476327	0.179341	-1.94939
KIAA0922	0.262684	10.9901	3.4536	0.00476531	0.179341	-1.94979
FAM63A	-0.238534	7.84555	-3.45153	0.0047835	0.179456	-1.95334
HLA-DOA	-0.446993	9.25466	-3.45023	0.00479505	0.179456	-1.95558
MPPE1	-0.33129	7.7372	-3.44917	0.00480441	0.179456	-1.9574
THOC5	0.196965	9.61844	3.44856	0.00480983	0.179456	-1.95845
MRGPRX1	0.337319	5.4353	3.44481	0.00484323	0.180114	-1.9649
CLDN12	-0.505031	8.05824	-3.44425	0.00484825	0.180114	-1.96587
STRAP	0.243198	10.0702	3.44147	0.00487321	0.180653	-1.97065
PALM2-AKAP2	-0.270657	8.53855	-3.43651	0.00491805	0.181655	-1.97919
HAUS7	0.251272	8.43216	3.43616	0.00492121	0.181655	-1.97979
TMEM59	-0.337493	9.56047	-3.43268	0.00495298	0.182438	-1.98578
CTRB2	0.352286	9.52043	3.43099	0.00496845	0.18262	-1.98869
CREBL2	-0.360821	8.57544	-3.42976	0.0049797	0.182645	-1.9908
EP400NL	0.260702	6.1385	3.42782	0.00499762	0.182659	-1.99415
CHMP1B	-0.30793	9.20303	-3.42744	0.00500117	0.182659	-1.99481
MLL	-0.215065	8.97806	-3.42478	0.00502578	0.183171	-1.99938
KLHL8	0.439541	7.55227	3.41748	0.00509402	0.185083	-2.01195
FUS	-0.33976	11.6107	-3.4143	0.00512406	0.185083	-2.01743
MGAT3	-0.309011	8.97631	-3.41378	0.00512896	0.185083	-2.01832
MRPL4	0.219826	9.96748	3.41353	0.0051313	0.185083	-2.01874
MRPL11	0.318284	10.5979	3.41076	0.00515771	0.185083	-2.02353
TGFBR3	-0.454196	6.49924	-3.40847	0.00517959	0.185083	-2.02747
ZBTB7B	-0.242132	8.98046	-3.40638	0.00519957	0.185083	-2.03106
BTG3	0.280432	8.59374	3.40581	0.00520512	0.185083	-2.03205
GAL	0.399471	6.3246	3.40396	0.00522292	0.185083	-2.03523
NDC80	-0.28887	9.02037	-3.40351	0.00522729	0.185083	-2.03601
CCDC86	0.453476	9.59812	3.40326	0.00522964	0.185083	-2.03643
PDE4D	-0.333965	7.17334	-3.40315	0.00523079	0.185083	-2.03664
SGPP2	-0.739955	8.15066	-3.4031	0.00523123	0.185083	-2.03672
HIGD2A	-0.380732	10.9562	-3.40306	0.00523163	0.185083	-2.03679
RHBDF2	-0.315376	8.4667	-3.40234	0.00523859	0.185083	-2.03802
GPR75	0.402887	8.18671	3.3962	0.00529841	0.186815	-2.0486
CLIC1	-0.194974	11.4378	-3.39212	0.00533856	0.187493	-2.05564
NOL12	0.214738	9.76039	3.39157	0.00534398	0.187493	-2.05658
BIRC3	0.440816	11.2423	3.39094	0.00535015	0.187493	-2.05766
ECM2	0.177387	5.40457	3.38802	0.00537916	0.188129	-2.06269
SLC1A4	-0.463956	9.95917	-3.3841	0.00541833	0.189117	-2.06945
TUBG1	0.257548	12.1715	3.38057	0.0054538	0.189972	-2.07553
PAPSS1	-0.219084	8.62779	-3.37712	0.00548868	0.190803	-2.08147
RFX5	-0.322409	8.52334	-3.36894	0.00557237	0.193324	-2.09556
PPARG	-0.224882	5.20074	-3.36533	0.00560978	0.194233	-2.10179
TTPA	0.277133	4.55942	3.36235	0.00564079	0.194917	-2.10693
RORA	-0.263735	6.96669	-3.36042	0.00566098	0.195051	-2.11025
AKNA	-0.293467	9.66804	-3.35983	0.0056672	0.195051	-2.11128
PSMD10	-0.280605	9.97384	-3.35828	0.00568343	0.195221	-2.11394
FAM126B	0.241027	8.70228	3.35654	0.00570176	0.195463	-2.11694
FABP3	-0.784958	7.73158	-3.35452	0.00572315	0.1955	-2.12042
NDUFB10	0.228238	9.24014	3.3543	0.00572542	0.1955	-2.12079
TSHZ2	-0.674475	6.92053	-3.35135	0.00575679	0.196184	-2.12588
SKP2	0.247811	10.0369	3.34385	0.00583731	0.197627	-2.13881
GOLGA5	-0.28822	8.94209	-3.34115	0.0058666	0.197627	-2.14348
LASP1	-0.237726	10.4366	-3.3408	0.00587041	0.197627	-2.14408
ZNF880	0.281718	6.51989	3.34	0.00587908	0.197627	-2.14545
CDYL2	-0.346821	7.67295	-3.33994	0.00587973	0.197627	-2.14556
IL10RA	-0.592357	10.1801	-3.33975	0.00588185	0.197627	-2.14589
GM2A	-0.298415	10.3102	-3.33903	0.0058897	0.197627	-2.14713
WIPF3	-0.253253	8.29725	-3.33717	0.00590999	0.197627	-2.15033
SIT1	-0.459859	8.53685	-3.33648	0.00591748	0.197627	-2.15151
OR1D2	0.529368	5.52817	3.33609	0.00592182	0.197627	-2.1522
ELAVL1	0.205146	9.39707	3.33583	0.00592469	0.197627	-2.15265
INPP4A	-0.311759	8.23875	-3.3315	0.00597234	0.198649	-2.16011
GLUD1	-0.303356	11.1341	-3.33097	0.00597828	0.198649	-2.16103
MAP1B	-0.451895	7.12211	-3.32677	0.00602492	0.199806	-2.16827
GOLGB1	-0.273009	8.33078	-3.32478	0.00604719	0.199806	-2.1717
KCTD5	-0.235669	9.36764	-3.3234	0.00606263	0.199806	-2.17407
PARP4	-0.263422	9.70357	-3.3228	0.00606935	0.199806	-2.1751
RRN3P3	0.219919	7.89814	3.32267	0.00607083	0.199806	-2.17533
ANAPC4	-0.274561	9.55729	-3.31919	0.00611007	0.200012	-2.18133
DNM1L	-0.324958	8.66144	-3.3191	0.00611117	0.200012	-2.1815
C10orf18	0.402861	9.60578	3.31853	0.00611765	0.200012	-2.18248
SLC38A2	-0.224459	11.6915	-3.31626	0.00614336	0.200012	-2.18638
H1F0	-0.301509	8.10332	-3.31605	0.00614579	0.200012	-2.18675
ANXA6	-0.227734	12.2374	-3.31578	0.00614889	0.200012	-2.18722
SNAPC4	0.243792	8.28144	3.31498	0.00615795	0.200012	-2.18859
TMEM199	0.274846	10.171	3.3124	0.00618748	0.200595	-2.19305
SMURF2	0.216051	9.10331	3.30807	0.00623729	0.201479	-2.20051
FCHSD1	-0.236931	7.98025	-3.30801	0.00623803	0.201479	-2.20062
STK35	0.177401	9.19429	3.30633	0.00625752	0.20153	-2.20352
RHPN2	0.386885	7.85177	3.30586	0.0062629	0.20153	-2.20432
OAS3	-0.689282	8.65396	-3.30439	0.00628	0.201706	-2.20686
C1orf85	-0.294504	9.23179	-3.29943	0.00633804	0.203193	-2.21542
IRF5	-0.644513	9.74524	-3.29716	0.00636478	0.203673	-2.21934
IFI27L1	-0.305794	8.45788	-3.29556	0.00638367	0.203692	-2.22209
PQLC3	-0.315354	9.30416	-3.29511	0.00638892	0.203692	-2.22286
CHD1L	0.192754	8.96938	3.29173	0.00642907	0.204266	-2.22869
ANP32B	0.300809	9.29155	3.29161	0.00643053	0.204266	-2.2289
MIS12	0.312488	9.78989	3.2883	0.00647013	0.20489	-2.23461
TMEM179B	0.258848	10.1151	3.28799	0.00647381	0.20489	-2.23514
SUV39H2	0.474752	8.52046	3.28386	0.00652364	0.20609	-2.24228
THAP10	-0.276121	6.98576	-3.28152	0.00655199	0.20638	-2.24631
ZMYND19	0.271604	9.30419	3.28113	0.00655668	0.20638	-2.24697
TIMM50	0.235498	10.8884	3.28013	0.00656894	0.206391	-2.24871
TUBD1	0.320125	6.7086	3.27282	0.00665858	0.208829	-2.26132
TMEM129	-0.257801	8.00387	-3.26961	0.00669835	0.209589	-2.26686
ATAD1	0.291547	9.68431	3.26891	0.00670704	0.209589	-2.26807
ATP5C1	0.180547	11.439	3.26392	0.00676942	0.210543	-2.27668
HIST1H2BD	-0.249328	6.71541	-3.2636	0.00677338	0.210543	-2.27722
NT5E	-0.269932	5.38765	-3.26294	0.00678172	0.210543	-2.27836
PRCC	0.182626	10.2024	3.26236	0.00678892	0.210543	-2.27935
FAM89B	-0.344098	9.50676	-3.26161	0.00679838	0.210543	-2.28065
KLHL23	0.542642	7.58706	3.2594	0.00682641	0.210923	-2.28447
FUCA2	-0.246883	8.02725	-3.25872	0.006835	0.210923	-2.28564
ELF1	-0.283316	10.5829	-3.25748	0.00685071	0.211031	-2.28778
CENPP	0.454077	9.02695	3.25433	0.00689089	0.211892	-2.29322
STAMBPL1	-0.312345	7.89101	-3.25253	0.00691398	0.211919	-2.29633
C9orf38	0.305079	4.99044	3.25235	0.00691626	0.211919	-2.29663
C11orf48	0.795427	8.15051	3.2479	0.00697362	0.212171	-2.30431
YIPF5	-0.2593	9.73262	-3.24676	0.00698827	0.212171	-2.30627
FAS	-0.456204	8.1495	-3.24612	0.00699658	0.212171	-2.30737
ACOT4	-0.316982	8.11852	-3.24465	0.00701569	0.212171	-2.30991
GINS1	0.227429	9.62666	3.24399	0.0070243	0.212171	-2.31105
EIF3G	0.249616	11.0871	3.2434	0.00703207	0.212171	-2.31208
SESN3	-0.584044	8.31779	-3.24235	0.0070457	0.212171	-2.31388
MAPK1IP1L	0.23988	12.0673	3.24225	0.00704701	0.212171	-2.31405
GTPBP3	0.190294	8.45063	3.24131	0.00705942	0.212171	-2.31568
C7orf54	0.620575	8.2812	3.24049	0.00707013	0.212171	-2.31709
FN1	0.268002	6.0529	3.23991	0.00707773	0.212171	-2.31809
GTF3C4	0.265746	8.92941	3.23963	0.00708143	0.212171	-2.31858
ZNF223	-0.258894	5.30782	-3.2373	0.00711216	0.212171	-2.3226
PTPN2	0.246905	9.14478	3.23607	0.00712835	0.212171	-2.32472
FOXRED2	0.202381	8.63904	3.23539	0.00713736	0.212171	-2.32589
PIGW	0.529715	8.81327	3.23501	0.00714243	0.212171	-2.32655
RAD54L2	0.268607	8.67939	3.23464	0.00714731	0.212171	-2.32719
BAK1	-0.258377	9.34572	-3.23419	0.00715325	0.212171	-2.32796
CNGA1	0.374244	4.96826	3.2331	0.00716769	0.212171	-2.32984
ACTL6A	0.236822	8.74772	3.23296	0.00716958	0.212171	-2.33008
MAPKAPK2	0.210765	10.7731	3.22941	0.00721695	0.213208	-2.3362
NAA20	0.362884	8.62264	3.22729	0.00724547	0.213686	-2.33987
RNF25	-0.23411	8.03005	-3.22392	0.00729098	0.214662	-2.34569
GINS2	0.29405	10.6718	3.2205	0.00733738	0.215662	-2.35158
DDIT3	-0.461007	8.78193	-3.21915	0.00735572	0.215834	-2.35391
EPT1	0.487562	8.78859	3.21584	0.00740107	0.216478	-2.35962
CPEB2	-0.289977	7.35066	-3.21568	0.00740325	0.216478	-2.35989
ZNF808	0.279807	9.55648	3.21409	0.00742517	0.216478	-2.36264
BCL2A1	0.467578	11.5299	3.21391	0.00742768	0.216478	-2.36295
TEX10	0.383176	9.45893	3.21182	0.0074566	0.216956	-2.36656
CARHSP1	-0.541795	10.2665	-3.21039	0.00747638	0.217166	-2.36903
PTK2B	-0.227162	9.14153	-3.209	0.00749569	0.217262	-2.37142
MS4A14	-0.39923	6.44669	-3.20618	0.00753498	0.217262	-2.37628
ZC3H15	0.336235	10.4023	3.20582	0.00754012	0.217262	-2.37692
STX4	-0.239885	8.9422	-3.2055	0.0075445	0.217262	-2.37745
MEI1	-0.440565	8.09834	-3.20496	0.00755212	0.217262	-2.37839
C12orf57	-0.314904	9.3445	-3.20433	0.00756102	0.217262	-2.37949
C16orf58	-0.232111	8.45061	-3.20386	0.00756751	0.217262	-2.38028
KLF7	-0.456869	8.95464	-3.20018	0.00761951	0.217539	-2.38665
ORM2	0.279253	6.71175	3.19885	0.00763831	0.217539	-2.38894
SLC25A33	0.559346	7.98727	3.19882	0.00763874	0.217539	-2.38899
INHBE	-0.295485	6.84391	-3.19871	0.00764025	0.217539	-2.38917
TMEM70	0.304563	9.38931	3.1984	0.00764461	0.217539	-2.3897
CLNS1A	0.479962	7.86304	3.19628	0.00767485	0.217539	-2.39337
H6PD	-0.294523	7.64629	-3.19588	0.00768052	0.217539	-2.39406
FCGR2B	-0.653805	9.034	-3.19552	0.00768567	0.217539	-2.39468
TFAP4	0.279898	8.47102	3.1952	0.00769026	0.217539	-2.39523
IFNA2	0.349502	5.54803	3.19427	0.00770347	0.217557	-2.39683
PPP1R16B	-0.228571	10.4978	-3.18734	0.00780333	0.220018	-2.40879
C2orf44	0.309009	8.55252	3.18594	0.00782358	0.220221	-2.4112
PPM1M	-0.379311	8.83677	-3.18496	0.00783782	0.220221	-2.41289
STAT2	-0.406117	9.27031	-3.18422	0.00784869	0.220221	-2.41418
PIK3CA	-0.282294	8.57279	-3.18318	0.00786381	0.220265	-2.41597
SLC9A8	-0.240869	9.29967	-3.18237	0.00787569	0.220265	-2.41737
CEP120	-0.27146	8.68716	-3.18025	0.00790667	0.220547	-2.42102
EPS8	-0.394436	6.50906	-3.17822	0.00793653	0.220547	-2.42452
USP6	0.426397	6.96037	3.17766	0.00794488	0.220547	-2.42549
HIST1H3H	-0.408624	12.559	-3.17765	0.00794498	0.220547	-2.4255
INHBA	-0.275508	6.3259	-3.17735	0.00794948	0.220547	-2.42603
SLC25A37	0.452684	8.65362	3.17203	0.00802837	0.221629	-2.4352
SLC25A16	0.390071	8.20091	3.17094	0.00804465	0.221629	-2.43708
ITPR1	-0.22574	9.59761	-3.17078	0.00804702	0.221629	-2.43736
ZFYVE1	-0.231547	7.90702	-3.16999	0.00805892	0.221629	-2.43873
DAAM1	-0.507468	7.7396	-3.16976	0.00806225	0.221629	-2.43911
C5orf33	0.419495	8.02267	3.16892	0.00807489	0.221629	-2.44057
RUVBL1	0.361517	9.79335	3.16783	0.0080912	0.221629	-2.44244
POLE2	0.347617	9.41511	3.16512	0.00813209	0.221629	-2.44712
OK	0.269918	6.56305	3.16496	0.00813448	0.221629	-2.44739
OSGEP	0.217079	8.73765	3.16414	0.00814695	0.221629	-2.44882
RRP1	0.247101	9.18159	3.16403	0.00814865	0.221629	-2.44901
PEX11B	-0.208161	9.6266	-3.16381	0.00815191	0.221629	-2.44938
MARS2	0.62472	8.97157	3.16347	0.00815703	0.221629	-2.44996
GMFG	0.425121	11.3156	3.16277	0.00816772	0.221629	-2.45118
tAKR	0.234713	4.58398	3.16191	0.00818068	0.221634	-2.45265
CDC26	0.319482	8.09579	3.15998	0.00821009	0.221806	-2.45599
LAX1	-0.587625	7.63266	-3.15942	0.00821873	0.221806	-2.45696
HIST3H2BB	-0.451947	10.0847	-3.15898	0.00822546	0.221806	-2.45772
MED27	0.306671	7.67355	3.15546	0.00827929	0.222723	-2.46378
SPIC	0.518147	4.45897	3.1549	0.00828792	0.222723	-2.46475
POLE3	0.23373	9.27388	3.15348	0.00830983	0.222723	-2.4672
ANKRD13A	-0.237735	10.8704	-3.15306	0.0083164	0.222723	-2.46793
IPO4	0.304343	9.88323	3.15169	0.00833752	0.222723	-2.47028
AKD1	-0.324881	5.87182	-3.15135	0.00834276	0.222723	-2.47087
LMNB1	0.22356	10.0517	3.15092	0.00834953	0.222723	-2.47162
ATP2B4	-0.550097	7.31535	-3.1493	0.00837467	0.22287	-2.47441
CLIP2	-0.310756	7.72913	-3.14891	0.0083808	0.22287	-2.47509
GLB1L2	0.228939	7.15567	3.14741	0.00840412	0.223147	-2.47767
HLA-F	-0.458615	9.0158	-3.14504	0.00844127	0.223791	-2.48176
CKAP2	-0.258121	9.47784	-3.14015	0.00851832	0.225488	-2.4902
SPIB	0.257645	10.7655	3.13652	0.00857587	0.225677	-2.49645
C1orf55	0.254031	8.86244	3.13626	0.00858014	0.225677	-2.49691
TRPV3	-0.518483	7.55014	-3.13624	0.00858044	0.225677	-2.49694
CTPS	0.414662	9.90928	3.13526	0.00859607	0.225677	-2.49863
SLC2A13	-0.344168	8.76498	-3.13506	0.00859924	0.225677	-2.49897
C14orf21	0.197374	8.03851	3.13478	0.00860366	0.225677	-2.49945
TRIM41	-0.219307	7.99765	-3.13196	0.00864895	0.226417	-2.50432
TRIM8	-0.493448	8.95889	-3.13078	0.00866793	0.226417	-2.50636
DCUN1D1	-0.304113	11.147	-3.13058	0.00867112	0.226417	-2.5067
USP46	0.325066	8.29707	3.1281	0.00871116	0.22712	-2.51097
CLSPN	0.410222	8.52848	3.12563	0.00875133	0.227824	-2.51524
TPRG1L	-0.274833	8.52827	-3.12346	0.00878659	0.22805	-2.51897
CCDC53	-0.514111	8.6444	-3.12274	0.00879834	0.22805	-2.52021
LIAS	0.453545	8.17614	3.12237	0.00880442	0.22805	-2.52085
NAGA	-0.257673	9.01666	-3.12186	0.00881271	0.22805	-2.52173
RAB33A	-0.338979	9.43896	-3.11931	0.0088546	0.22845	-2.52613
ENTPD1	-0.405218	11.1191	-3.11869	0.00886489	0.22845	-2.5272
LOC339803	-0.264983	5.64375	-3.11851	0.00886776	0.22845	-2.5275
MSL2	-0.262805	11.4423	-3.11736	0.00888681	0.228601	-2.52949
RPL30	-0.181367	13.1643	-3.11553	0.00891705	0.229039	-2.53265
NAE1	0.453955	9.74225	3.11471	0.00893064	0.229048	-2.53406
IL10RB	-0.194528	9.32089	-3.11158	0.00898273	0.230043	-2.53945
PAG1	-0.818514	8.85013	-3.11034	0.00900354	0.230235	-2.5416
IK	-0.182427	9.27672	-3.10891	0.00902742	0.230505	-2.54406
CALCOCO1	-0.338338	7.82786	-3.10737	0.00905335	0.230609	-2.54672
SOCS1	0.417266	9.41503	3.10588	0.00907842	0.230609	-2.54928
GSTA4	-0.560461	7.80862	-3.10586	0.00907881	0.230609	-2.54932
NAA50	0.191092	11.8034	3.10479	0.00909684	0.230609	-2.55116
TMPRSS6	0.232235	7.81077	3.10472	0.00909807	0.230609	-2.55129
TNRC6B	-0.223345	9.53289	-3.10284	0.00912998	0.231079	-2.55454
LIMA1	-0.435119	8.45812	-3.09979	0.00918188	0.232018	-2.55979
NPIPL3	0.449488	9.83167	3.09908	0.00919387	0.232018	-2.561
CSN3	-0.233666	5.86255	-3.09691	0.00923106	0.2325	-2.56475
IFITM4P	-0.326485	7.57135	-3.0964	0.00923985	0.2325	-2.56563
ARHGAP44	-0.391106	7.17822	-3.09232	0.00931022	0.233806	-2.57266
CBLB	-0.435969	9.35778	-3.09183	0.00931873	0.233806	-2.57351
IRF9	-0.378977	9.66773	-3.09059	0.00934015	0.234004	-2.57564
GTPBP2	-0.24384	9.41309	-3.08811	0.00938337	0.234117	-2.57992
H2BFXP	0.374729	5.62548	3.08782	0.00938842	0.234117	-2.58042
VPS26B	-0.278616	7.7425	-3.08753	0.00939347	0.234117	-2.58092
TSSC1	-0.187377	9.78656	-3.08723	0.00939875	0.234117	-2.58144
CCDC101	0.238657	9.32812	3.08501	0.0094376	0.234152	-2.58526
RGS1	-1.1434	10.262	-3.08462	0.00944446	0.234152	-2.58594
ULK2	0.197057	6.6936	3.08443	0.00944777	0.234152	-2.58626
OR1D5	0.562607	6.76338	3.08258	0.00948026	0.234152	-2.58944
NOL9	0.237753	9.85904	3.08205	0.00948964	0.234152	-2.59036
SLC6A9	-0.191397	8.76778	-3.08155	0.0094984	0.234152	-2.59122
PLA1A	-0.371269	6.84603	-3.0791	0.00954186	0.234152	-2.59545
NUDT13	0.224335	7.09095	3.07906	0.00954251	0.234152	-2.59551
FAM165B	0.271336	7.71805	3.07905	0.00954274	0.234152	-2.59553
DCAF5	-0.187673	9.15023	-3.07895	0.00954447	0.234152	-2.5957
DSCC1	0.355142	8.15306	3.0771	0.00957735	0.234152	-2.59889
EZH1	-0.213905	8.47121	-3.07695	0.00958006	0.234152	-2.59915
KAT5	-0.211846	8.91772	-3.07604	0.00959627	0.234152	-2.60072
SMAD7	-0.275239	7.22522	-3.07536	0.00960842	0.234152	-2.60189
OR2V2	-0.419948	5.24421	-3.07532	0.00960918	0.234152	-2.60196
GNL2	0.357678	10.3992	3.07445	0.00962468	0.234152	-2.60346
ARL6IP1	-0.236283	12.3317	-3.07415	0.00963011	0.234152	-2.60398
ZNF586	0.281443	7.91941	3.0725	0.0096596	0.23454	-2.60682
COMMD3	-0.270879	8.43751	-3.0708	0.00969031	0.234956	-2.60976
C18orf8	0.196657	9.65567	3.06835	0.00973453	0.235267	-2.61398
MPZL3	-0.381908	8.02864	-3.06804	0.00974007	0.235267	-2.6145
SLC1A1	-0.552051	5.9764	-3.06783	0.00974392	0.235267	-2.61487
WDR13	-0.187118	8.48848	-3.06626	0.00977238	0.235626	-2.61757
SPRNP1	0.442822	5.88058	3.06362	0.00982053	0.236044	-2.62213
DDX47	0.277119	10.8978	3.06267	0.00983789	0.236044	-2.62376
TBCC	-0.222905	8.06192	-3.0622	0.00984642	0.236044	-2.62457
GTF2F1	-0.170416	9.95012	-3.06155	0.00985834	0.236044	-2.62569
FBXO10	0.268954	10.8453	3.06126	0.00986372	0.236044	-2.62619
GLG1	-0.163058	9.62825	-3.06083	0.0098715	0.236044	-2.62693
ABTB2	0.469357	8.8222	3.05915	0.00990233	0.236089	-2.62981
NAGK	-0.267289	10.2325	-3.05887	0.00990749	0.236089	-2.6303
EI24	0.397624	9.16369	3.05848	0.00991471	0.236089	-2.63097
EHD3	-0.549773	8.75969	-3.05702	0.00994169	0.236089	-2.63349
IRAK2	-0.31129	7.95821	-3.0566	0.00994953	0.236089	-2.63422
DCP2	-0.252409	8.79117	-3.05629	0.00995521	0.236089	-2.63475
RPL36	0.229167	10.1251	3.05382	0.010001	0.23685	-2.639
FTH1P3	0.362192	9.18044	3.05223	0.0100307	0.237228	-2.64175
TMEM191A	0.364753	5.36157	3.04835	0.0101033	0.238187	-2.64842
CHCHD10	0.324609	10.0726	3.04675	0.0101333	0.238187	-2.65118
KCTD7	-0.324315	7.89287	-3.04663	0.0101356	0.238187	-2.65138
CGA	0.232731	5.73676	3.04663	0.0101356	0.238187	-2.65139
ICMT	0.246794	9.99815	3.0464	0.01014	0.238187	-2.65179
CYBASC3	-0.272904	10.1738	-3.04443	0.0101771	0.238711	-2.65517
GMDS	0.300247	9.62308	3.04376	0.0101899	0.238711	-2.65633
SPIN2A	0.198102	4.99699	3.04045	0.0102527	0.239833	-2.66203
LXN	-0.35177	6.29307	-3.03978	0.0102655	0.239833	-2.66318
ATOX1	0.446527	9.46767	3.03878	0.0102846	0.239955	-2.6649
POLL	-0.202705	7.84414	-3.03762	0.0103069	0.240153	-2.66691
C1orf25	-0.294618	8.51057	-3.03611	0.0103359	0.240323	-2.66951
ERH	0.180263	12.7188	3.03579	0.010342	0.240323	-2.67006
MEPCE	-0.19338	9.12087	-3.03402	0.0103761	0.240356	-2.6731
HLA-DMB	-0.5375	10.6315	-3.03198	0.0104156	0.240356	-2.67662
EIF1B	0.256282	7.91161	3.0306	0.0104422	0.240356	-2.67899
ZC3H18	0.207597	9.80856	3.02984	0.0104571	0.240356	-2.6803
NLRP1	-0.228218	8.39275	-3.02781	0.0104967	0.240356	-2.6838
YPEL5	-0.550178	10.4743	-3.02741	0.0105043	0.240356	-2.68448
OR1B1	0.428897	5.94315	3.0272	0.0105085	0.240356	-2.68484
ICOSLG	-0.270937	8.65838	-3.02669	0.0105184	0.240356	-2.68572
C16orf72	-0.219287	9.8066	-3.02665	0.0105191	0.240356	-2.68578
POLR3A	0.267517	8.62548	3.0262	0.010528	0.240356	-2.68657
HAMP	0.540199	8.63642	3.02613	0.0105295	0.240356	-2.68669
FAM49A	-0.657231	9.99375	-3.026	0.0105319	0.240356	-2.68691
TNS3	-0.389967	7.72383	-3.0257	0.0105377	0.240356	-2.68742
MRTO4	0.379325	9.52964	3.0257	0.0105378	0.240356	-2.68742
RHOBTB2	-0.328154	7.97597	-3.02308	0.0105893	0.241063	-2.69193
SDHB	0.22164	10.6415	3.02129	0.0106246	0.241063	-2.69502
SLC44A2	-0.266627	11.2913	-3.02086	0.0106331	0.241063	-2.69575
DYRK3	0.237987	7.60192	3.02076	0.0106351	0.241063	-2.69593
RXRB	-0.184413	9.21874	-3.01996	0.010651	0.241063	-2.69731
TINF2	-0.192322	9.95806	-3.01989	0.0106523	0.241063	-2.69743
AKIRIN2	-0.262275	10.0228	-3.01826	0.0106846	0.241477	-2.70023
BCL6	0.403498	10.4646	3.01643	0.0107211	0.241726	-2.70339
RARRES3	-0.482401	7.47691	-3.01631	0.0107235	0.241726	-2.7036
BBS2	-0.217093	7.41063	-3.01536	0.0107423	0.241834	-2.70521
LANCL2	0.177709	9.25493	3.01305	0.0107887	0.241898	-2.7092
MAGEE2	-0.313736	5.12181	-3.01198	0.0108101	0.241898	-2.71104
RBBP8	0.372463	10.1648	3.01132	0.0108235	0.241898	-2.71218
FLT1	0.479673	8.1609	3.01124	0.010825	0.241898	-2.71232
UPP1	-0.299148	7.47751	-3.01108	0.0108283	0.241898	-2.71259
AMICA1	-0.424563	5.80665	-3.01094	0.010831	0.241898	-2.71283
SLC39A8	0.282904	10.7709	3.01035	0.0108429	0.241898	-2.71385
LENG9	0.287097	7.73596	3.0085	0.0108802	0.242186	-2.71702
SRFBP1	0.418834	9.25893	3.00833	0.0108838	0.242186	-2.71733
GPR174	-0.550618	10.1817	-3.00458	0.01096	0.243405	-2.72378
CDC40	-0.200187	9.55355	-3.00403	0.0109712	0.243405	-2.72473
CRTC2	-0.197609	10.5734	-3.00355	0.0109808	0.243405	-2.72554
WIPI2	-0.278818	9.38879	-3.00182	0.0110163	0.243602	-2.72852
FAF1	0.252982	9.61458	3.00174	0.0110178	0.243602	-2.72865
SLC31A1	0.249463	9.46357	3.00084	0.0110363	0.243635	-2.73021
RRH	0.244881	5.55621	3.0003	0.0110474	0.243635	-2.73114
TCF7L2	0.531491	7.77585	2.99901	0.011074	0.243796	-2.73336
C15orf28	0.186258	7.08605	2.99858	0.0110829	0.243796	-2.7341
P2RX7	-0.591828	7.02574	-2.99721	0.011111	0.244105	-2.73645
CORO1B	-0.244888	8.46751	-2.9957	0.0111424	0.244304	-2.73905
PQLC2	-0.198368	8.16575	-2.99541	0.0111484	0.244304	-2.73955
UBLCP1	0.324608	9.33416	2.99363	0.0111853	0.244803	-2.74261
KRTAP13-4	0.384495	6.07067	2.99066	0.0112473	0.245593	-2.74772
STX12	0.31009	9.54656	2.99054	0.0112497	0.245593	-2.74792
RALB	-0.353997	9.46624	-2.98923	0.0112772	0.245788	-2.75018
RNF43	0.194392	6.70821	2.98876	0.0112871	0.245788	-2.75099
ATP13A3	0.240758	10.702	2.98714	0.0113212	0.246221	-2.75378
POLR3GL	-0.211678	7.10966	-2.98243	0.0114206	0.247471	-2.76187
MCTP2	0.602685	9.62701	2.9823	0.0114235	0.247471	-2.7621
INTS10	0.24803	9.19471	2.98191	0.0114316	0.247471	-2.76276
GTF2I	0.175287	10.2286	2.98086	0.011454	0.247471	-2.76457
BSDC1	-0.205829	8.24898	-2.98077	0.0114561	0.247471	-2.76473
GNL3L	0.251903	8.87029	2.98037	0.0114644	0.247471	-2.76541
GBP3	-0.373174	6.86893	-2.97938	0.0114856	0.247619	-2.76711
FP6628	0.23267	4.7872	2.97693	0.011538	0.248158	-2.77133
VPRBP	0.191591	9.7269	2.97654	0.0115464	0.248158	-2.772
KIAA0430	-0.288174	10.125	-2.97621	0.0115536	0.248158	-2.77257
SUMO2	0.217975	6.47678	2.97258	0.0116318	0.249529	-2.77881
HNRNPH3	-0.337266	10.0003	-2.97098	0.0116664	0.249806	-2.78155
SOCS2	0.170908	7.08478	2.97065	0.0116736	0.249806	-2.78213
ELAC2	0.181158	9.58693	2.96691	0.011755	0.251044	-2.78855
KBTBD3	-0.186594	4.61773	-2.96553	0.0117852	0.251044	-2.79092
ORAI3	-0.413219	9.07356	-2.9651	0.0117948	0.251044	-2.79167
TTC38	-0.184092	8.01211	-2.96485	0.0118002	0.251044	-2.7921
TPH1	0.385007	5.60221	2.96414	0.0118158	0.251044	-2.79332
TBX19	-0.188888	6.73462	-2.96402	0.0118184	0.251044	-2.79353
HLA-DPB1	-0.48976	12.3323	-2.96244	0.0118531	0.251472	-2.79623
TPD52L2	0.177327	9.20426	2.96075	0.0118904	0.251953	-2.79913
EID1	-0.207963	9.65498	-2.95866	0.0119368	0.252281	-2.80273
PLEKHA8	0.196883	7.31769	2.95831	0.0119445	0.252281	-2.80333
ITGAL	-0.411023	10.361	-2.9577	0.0119581	0.252281	-2.80438
NODAL	0.374982	4.86419	2.9568	0.0119781	0.252281	-2.80593
ASPN	0.208798	4.55486	2.95677	0.0119787	0.252281	-2.80597
C13orf38	0.178181	5.11239	2.95518	0.0120142	0.252692	-2.80871
NPC2	-0.267764	10.9168	-2.95459	0.0120274	0.252692	-2.80972
MESDC2	0.188502	8.41504	2.9529	0.0120652	0.25292	-2.81262
HIPK2	-0.369553	9.70985	-2.9528	0.0120675	0.25292	-2.8128
MTAP	0.324243	8.37811	2.95088	0.0121106	0.253516	-2.81609
ZNF671	-0.260459	7.28595	-2.94821	0.012171	0.254248	-2.82069
SMC1A	0.214881	10.3436	2.94803	0.0121749	0.254248	-2.82099
HES1	0.582196	8.27739	2.94627	0.0122148	0.254278	-2.82401
NCKAP1L	-0.173072	10.6138	-2.94606	0.0122197	0.254278	-2.82438
OLA1	0.19436	7.42923	2.94603	0.0122204	0.254278	-2.82444
RCSD1	-0.250296	9.71923	-2.9438	0.012271	0.254956	-2.82826
TCP11L2	-0.549553	9.25477	-2.94323	0.0122842	0.254956	-2.82924
RIPK1	-0.216213	8.36823	-2.94208	0.0123104	0.254956	-2.83121
BTNL8	0.335344	4.41974	2.94202	0.0123119	0.254956	-2.83132
ZNF593	0.285897	9.29303	2.94074	0.012341	0.255254	-2.83351
APOBEC3G	-0.369241	9.98194	-2.93823	0.0123988	0.256143	-2.83782
ITPKB	-0.184801	8.12413	-2.9368	0.0124319	0.25652	-2.84029
CTNNAL1	0.315041	7.52374	2.93501	0.0124732	0.25702	-2.84335
RAB33B	-0.177075	8.42171	-2.93447	0.0124858	0.25702	-2.84428
AOC2	0.218765	6.63572	2.93175	0.0125491	0.257783	-2.84896
TP53I3	-0.298337	7.58073	-2.9316	0.0125526	0.257783	-2.84921
ACTR3B	0.271271	8.20255	2.93033	0.0125821	0.25783	-2.85138
WASF2	-0.223325	11.3848	-2.93022	0.0125847	0.25783	-2.85157
RRP12	0.269796	9.17846	2.92853	0.0126245	0.257963	-2.85448
MTOR	0.227921	9.65021	2.92835	0.0126286	0.257963	-2.85479
C21orf82	0.2845	5.84849	2.92804	0.0126359	0.257963	-2.85532
FTO	0.200174	10.6462	2.92621	0.0126789	0.258311	-2.85846
IL7	0.482759	8.8901	2.92605	0.0126828	0.258311	-2.85874
CDCA7	0.305502	9.1339	2.92481	0.0127119	0.258585	-2.86086
ARMCX3	-0.207062	7.45969	-2.92294	0.0127562	0.258585	-2.86407
FANCA	0.339304	9.24531	2.92263	0.0127635	0.258585	-2.8646
C16orf57	0.236143	9.05062	2.92206	0.0127772	0.258585	-2.86559
OSBPL10	-0.29399	10.0531	-2.92159	0.0127883	0.258585	-2.86639
HAX1	-0.258658	9.86809	-2.92114	0.0127989	0.258585	-2.86715
PBX2	-0.311861	6.57348	-2.92087	0.0128054	0.258585	-2.86762
RETSAT	-0.322861	8.38155	-2.9196	0.0128357	0.258585	-2.8698
FLJ41327	0.185837	8.29261	2.91905	0.0128489	0.258585	-2.87075
PLD6	0.330452	8.22371	2.91879	0.0128551	0.258585	-2.8712
LOC142937	0.36452	6.82603	2.91806	0.0128725	0.258585	-2.87245
PPP3CC	-0.219196	8.69871	-2.91793	0.0128755	0.258585	-2.87266
OR12D2	0.322451	4.61334	2.91539	0.0129366	0.259124	-2.87703
METT11D1	0.172384	9.89484	2.91522	0.0129405	0.259124	-2.87731
RNF126	0.278496	10.3017	2.91494	0.0129472	0.259124	-2.87779
FOSL2	0.604343	9.77389	2.91397	0.0129707	0.259293	-2.87946
C12orf44	-0.236414	8.04515	-2.91273	0.0130005	0.259373	-2.88158
NRF1	0.16425	8.15629	2.91229	0.0130112	0.259373	-2.88234
NHP2L1	0.197543	9.05195	2.91162	0.0130274	0.259373	-2.88349
ORMDL3	-0.241541	7.96992	-2.91099	0.0130427	0.259373	-2.88457
RAD21	-0.213978	10.1822	-2.91071	0.0130496	0.259373	-2.88506
NAA16	0.325499	7.60023	2.90798	0.0131159	0.260231	-2.88974
TRPV1	0.230823	5.79472	2.9077	0.0131228	0.260231	-2.89023
SAT2	-0.261853	8.04292	-2.90587	0.0131674	0.260784	-2.89336
DGKE	-0.316788	8.13872	-2.90532	0.0131808	0.260784	-2.89429
FLJ46363	0.408934	5.62425	2.9029	0.0132402	0.26113	-2.89844
PIK3R5	-0.402951	8.59626	-2.90131	0.0132794	0.26113	-2.90117
CNR1	-0.287031	5.03776	-2.90131	0.0132795	0.26113	-2.90118
PDIA5	0.299192	7.80646	2.90119	0.0132825	0.26113	-2.90139
ZCCHC6	-0.259992	9.00616	-2.90113	0.0132838	0.26113	-2.90148
NDUFAB1	0.302964	9.60242	2.90093	0.0132888	0.26113	-2.90182
C17orf79	0.184994	7.30207	2.89927	0.0133299	0.26164	-2.90467
ARHGAP30	-0.211015	9.00023	-2.89822	0.013356	0.261856	-2.90648
S1PR2	-0.353062	8.3489	-2.89481	0.0134409	0.262695	-2.91232
LANCL1	-0.229154	9.33727	-2.89395	0.0134623	0.262695	-2.91379
TNKS	-0.218418	8.52202	-2.89382	0.0134656	0.262695	-2.91402
DDX58	-0.449812	6.99919	-2.8936	0.0134711	0.262695	-2.9144
EFCAB4B	0.18311	7.77871	2.89329	0.0134788	0.262695	-2.91492
RBX1	0.256848	11.4697	2.89245	0.0135	0.262695	-2.91637
NSMCE1	0.267075	9.25924	2.89225	0.013505	0.262695	-2.91672
TSR1	0.401131	9.43468	2.89146	0.0135249	0.262697	-2.91807
BTN3A3	-0.337903	7.7408	-2.88998	0.013562	0.262697	-2.9206
C15orf5	0.527446	5.38294	2.88962	0.0135711	0.262697	-2.92122
OR52A5	0.249218	3.80668	2.88955	0.013573	0.262697	-2.92135
CCL23	0.206119	4.24588	2.88888	0.0135898	0.262697	-2.92249
DNAJB7	0.242783	5.33004	2.88826	0.0136053	0.262697	-2.92354
BCAR3	0.196705	9.60332	2.88803	0.0136113	0.262697	-2.92395
RPP30	0.243712	10.3011	2.88741	0.013627	0.262708	-2.92501
STAT3	0.202389	12.6876	2.88621	0.0136575	0.262887	-2.92707
DIABLO	0.239047	9.16558	2.88584	0.0136667	0.262887	-2.92769
MDN1	0.33184	9.10847	2.88486	0.0136916	0.262938	-2.92937
HIST1H4C	-0.218933	13.1897	-2.88421	0.0137081	0.262938	-2.93048
PNO1	0.445266	8.41551	2.88395	0.0137149	0.262938	-2.93094
POLR3B	0.296109	8.04495	2.88269	0.0137471	0.263024	-2.9331
LOC641298	0.799005	5.96269	2.88258	0.0137498	0.263024	-2.93328
ZFPM2	0.170162	6.01536	2.88008	0.0138137	0.26345	-2.93756
RPP25	0.223331	8.31392	2.87969	0.0138238	0.26345	-2.93823
C9orf43	0.21829	5.95224	2.87968	0.0138241	0.26345	-2.93825
BTN2A1	-0.264217	7.69617	-2.87879	0.013847	0.26345	-2.93978
ATP5J	0.255098	9.07715	2.87874	0.0138481	0.26345	-2.93986
STX8	0.284822	8.01682	2.87785	0.013871	0.263565	-2.94138
ULBP1	-0.4917	8.45354	-2.87732	0.0138847	0.263565	-2.94228
ZMIZ2	-0.1826	9.67832	-2.87614	0.0139154	0.263859	-2.94432
ZKSCAN3	-0.180068	5.9493	-2.87275	0.0140033	0.265235	-2.95013
TUBB2A	-0.289371	7.1625	-2.8714	0.0140382	0.265557	-2.95242
MYB	-0.264947	7.70367	-2.87054	0.0140608	0.265557	-2.9539
DOK4	-0.212078	7.1041	-2.86996	0.0140759	0.265557	-2.9549
MLH3	0.365639	7.70233	2.86974	0.0140816	0.265557	-2.95527
TMC6	-0.220577	8.87577	-2.86701	0.0141533	0.265984	-2.95995
DVL3	-0.188283	9.55436	-2.86684	0.0141577	0.265984	-2.96024
CA5A	0.204449	4.34862	2.8655	0.0141931	0.265984	-2.96254
PMM2	0.302369	9.21851	2.86496	0.0142073	0.265984	-2.96346
TRAM2	-0.522158	9.2076	-2.86489	0.0142091	0.265984	-2.96358
ZNF429	-0.399286	7.49161	-2.86457	0.0142176	0.265984	-2.96413
FBXL5	-0.277377	9.66114	-2.86425	0.014226	0.265984	-2.96468
TLN1	-0.204187	10.4289	-2.86421	0.0142272	0.265984	-2.96475
KLHL28	-0.219451	7.48514	-2.8632	0.0142539	0.266196	-2.96648
CDIPT	-0.199282	9.32135	-2.86215	0.0142817	0.266385	-2.96827
SUN2	-0.363373	9.11449	-2.86165	0.0142948	0.266385	-2.96912
UTP18	0.262132	9.14004	2.8595	0.0143522	0.266405	-2.97281
MYO9B	-0.249456	9.6014	-2.85897	0.0143663	0.266405	-2.97372
DSTYK	0.281077	7.1026	2.85885	0.0143695	0.266405	-2.97392
KCTD6	0.348454	8.46768	2.85831	0.014384	0.266405	-2.97485
KIAA1279	-0.252314	8.37662	-2.85805	0.0143909	0.266405	-2.97529
ATP9B	0.183328	7.75012	2.85776	0.0143985	0.266405	-2.97578
GK3P	0.577487	5.10512	2.85757	0.0144036	0.266405	-2.97611
TAL2	-0.577377	5.84159	-2.85393	0.0145014	0.267834	-2.98234
EIF4EBP1	-0.206709	9.74015	-2.85354	0.0145118	0.267834	-2.983
SLC9A6	0.189837	8.93885	2.85231	0.0145449	0.268159	-2.9851
SCAMP2	-0.282444	10.942	-2.84846	0.0146493	0.269088	-2.99169
MPZ	-0.298852	6.82304	-2.84842	0.0146505	0.269088	-2.99177
ATP6V1G1	-0.192699	10.3444	-2.84676	0.0146957	0.269088	-2.9946
WBP11	0.195739	11.2717	2.84633	0.0147075	0.269088	-2.99535
TNIP3	-0.430591	5.76661	-2.84596	0.0147176	0.269088	-2.99598
HLA-L	-0.293956	6.40181	-2.84586	0.0147204	0.269088	-2.99615
C19orf18	0.165633	4.74243	2.84538	0.0147336	0.269088	-2.99697
ADAT2	0.335769	9.21083	2.84516	0.0147394	0.269088	-2.99734
ZNF12	-0.158503	7.39437	-2.84484	0.0147482	0.269088	-2.99789
TSPAN31	-0.356062	8.67141	-2.84475	0.0147507	0.269088	-2.99805
SLBP	0.212792	10.2543	2.84285	0.0148027	0.269752	-3.00129
HDGFRP3	0.387932	6.85896	2.8412	0.0148483	0.270298	-3.00412
UTS2	-0.529402	7.52711	-2.84008	0.0148791	0.270575	-3.00603
PROK2	0.200806	6.97355	2.83821	0.014931	0.270671	-3.00923
GATAD1	-0.203651	9.19929	-2.83805	0.0149352	0.270671	-3.00949
HLA-DOB	-0.472373	8.45198	-2.8376	0.0149477	0.270671	-3.01026
CHERP	0.194673	9.83214	2.83749	0.014951	0.270671	-3.01047
PNN	0.208037	9.95543	2.8364	0.0149812	0.270671	-3.01233
ZNF563	-0.338178	5.43144	-2.83587	0.014996	0.270671	-3.01323
GLYR1	0.175378	9.82105	2.83571	0.0150004	0.270671	-3.01351
MRPS5	0.191083	9.09907	2.83518	0.0150151	0.270671	-3.0144
ZDHHC20	-0.206202	8.92308	-2.83462	0.0150306	0.270671	-3.01536
F11R	-0.253035	8.08272	-2.83402	0.0150474	0.270671	-3.01639
ZNHIT1	-0.175061	9.49034	-2.8337	0.0150564	0.270671	-3.01693
LAPTM4A	-0.246359	11.1892	-2.83272	0.0150839	0.270771	-3.01862
OAS1	-0.708451	9.0847	-2.83239	0.0150932	0.270771	-3.01918
PIP4K2B	-0.178337	8.94742	-2.83123	0.0151256	0.271034	-3.02116
ZMYND8	-0.231109	9.1433	-2.83075	0.0151392	0.271034	-3.02199
RRN3	0.251537	9.2873	2.82959	0.0151718	0.271338	-3.02397
VPS11	-0.182339	9.28368	-2.8287	0.0151967	0.271383	-3.02548
HDHD1	0.296829	9.60863	2.82839	0.0152057	0.271383	-3.02602
ZC3H8	0.265533	9.36004	2.82772	0.0152245	0.271438	-3.02716
LOC100132686	0.401668	5.08684	2.8262	0.0152676	0.271927	-3.02976
GJD2	0.346779	7.59549	2.82554	0.0152862	0.271977	-3.03088
GZMH	0.233507	5.72477	2.82386	0.015334	0.272549	-3.03376
VCX	0.382967	3.64988	2.81908	0.0154706	0.274694	-3.04192
GRPEL1	0.374803	9.46063	2.81713	0.0155268	0.274918	-3.04526
KCNN3	-0.670737	7.80016	-2.81615	0.015555	0.274918	-3.04693
SLC16A3	-0.388189	8.51574	-2.81614	0.0155552	0.274918	-3.04694
TRIB1	-0.288856	10.7022	-2.81548	0.0155745	0.274918	-3.04808
HK2	0.450369	9.06591	2.81538	0.0155773	0.274918	-3.04824
TXLNA	0.169404	9.64916	2.81534	0.0155785	0.274918	-3.04831
EYA2	-0.295981	6.91678	-2.8128	0.0156521	0.275936	-3.05265
NUP160	0.252311	8.83366	2.81175	0.0156826	0.276193	-3.05444
HAUS6	0.396529	8.40568	2.80805	0.0157907	0.277595	-3.06076
SH2D4A	0.202423	7.26225	2.80793	0.0157943	0.277595	-3.06097
GAR1	-0.221015	8.03455	-2.80733	0.0158118	0.277621	-3.06199
SH3BGR	0.200094	4.71148	2.80561	0.0158623	0.277876	-3.06493
NCAPD3	0.188029	9.62232	2.8046	0.015892	0.277876	-3.06665
MARCKS	-0.437141	8.69778	-2.80459	0.0158923	0.277876	-3.06666
BTN3A2	-0.389505	7.9145	-2.80363	0.0159206	0.277876	-3.0683
GPR146	-0.50599	6.90442	-2.80305	0.0159379	0.277876	-3.0693
C13orf15	-0.721227	9.46157	-2.80276	0.0159463	0.277876	-3.06978
BBS9	-0.204779	6.51939	-2.80251	0.0159538	0.277876	-3.07021
ISCA1	0.206562	10.6438	2.80248	0.0159548	0.277876	-3.07027
CGGBP1	-0.215953	10.5374	-2.80142	0.0159862	0.278144	-3.07208
EXOSC3	0.276695	9.27092	2.80083	0.0160036	0.278167	-3.07308
NSUN4	-0.250574	9.72619	-2.79962	0.0160396	0.278514	-3.07515
ABHD4	-0.455248	8.96181	-2.79907	0.0160559	0.278517	-3.07608
MPHOSPH10	0.288871	8.55312	2.79608	0.0161453	0.279569	-3.08119
MKRN9P	0.277535	4.68433	2.79567	0.0161577	0.279569	-3.08189
CA2	0.608032	8.79738	2.79513	0.0161739	0.279569	-3.08281
SF1	0.165327	11.2506	2.79467	0.0161877	0.279569	-3.0836
MCM9	0.246189	8.1022	2.79435	0.0161973	0.279569	-3.08415
FAM71D	0.202097	4.88957	2.79332	0.0162281	0.279821	-3.08589
KIAA0125	-0.301978	7.85121	-2.7919	0.016271	0.279904	-3.08832
UQCRC1	-0.199835	8.91778	-2.79186	0.0162721	0.279904	-3.08838
BMP8B	-0.211942	9.35608	-2.79155	0.0162814	0.279904	-3.08891
FAM110A	-0.195192	8.8583	-2.79032	0.0163187	0.280267	-3.09101
PRKAG2	-0.265953	8.36639	-2.7887	0.0163679	0.280565	-3.09378
RNF146	-0.283751	7.98131	-2.78868	0.0163684	0.280565	-3.09381
MANSC1	0.22761	5.77127	2.78811	0.0163857	0.280583	-3.09478
VDAC2	0.415718	6.08044	2.78654	0.0164337	0.280914	-3.09747
GPR21	0.420694	7.39304	2.78506	0.0164789	0.280914	-3.09999
FAM127A	0.526924	8.60581	2.78497	0.0164816	0.280914	-3.10014
ELP2	0.319004	8.66793	2.78472	0.0164892	0.280914	-3.10057
TSEN2	0.383905	8.04063	2.78438	0.0164996	0.280914	-3.10115
MYO18A	-0.175369	8.33592	-2.78429	0.0165024	0.280914	-3.1013
SHKBP1	-0.218633	10.1959	-2.78365	0.0165218	0.280968	-3.10238
HIRA	0.1769	8.95834	2.7827	0.0165511	0.28119	-3.10401
PIK3C2A	0.188712	11.1866	2.78212	0.0165687	0.281214	-3.10499
MCCC2	0.338317	9.84789	2.77959	0.0166467	0.282137	-3.1093
AURKA	-0.38102	8.47432	-2.77806	0.0166939	0.282137	-3.11191
BLMH	0.363673	8.91787	2.77771	0.016705	0.282137	-3.11251
PGGT1B	-0.249973	8.90365	-2.77771	0.016705	0.282137	-3.11251
JARID2	-0.177781	8.60783	-2.77711	0.0167237	0.282137	-3.11354
BET1L	-0.16272	8.69323	-2.77692	0.0167293	0.282137	-3.11385
DLGAP5	-0.336732	9.00348	-2.77667	0.0167372	0.282137	-3.11429
UTP15	0.51365	8.63036	2.77601	0.0167578	0.282197	-3.11542
NXF1	0.184038	10.844	2.77551	0.0167734	0.282197	-3.11627
KDM3B	-0.157022	9.33931	-2.7734	0.0168391	0.283027	-3.11986
FKBP8	-0.229949	9.75952	-2.77177	0.01689	0.283607	-3.12263
PPP1R15B	0.214433	10.6071	2.77087	0.0169182	0.283807	-3.12417
ZBTB17	-0.193858	8.68281	-2.77008	0.0169429	0.283945	-3.12551
PHF5A	0.175851	9.70667	2.76875	0.0169849	0.284374	-3.12778
SIPA1L1	-0.178636	10.4169	-2.76822	0.0170014	0.284376	-3.12868
RAP1A	-0.193232	10.62	-2.76628	0.0170628	0.285022	-3.13199
INPPL1	-0.193579	9.02627	-2.76588	0.0170753	0.285022	-3.13266
FAR2	0.2271	5.68758	2.76544	0.0170895	0.285022	-3.13342
AIF1	0.377	6.83633	2.76153	0.0172138	0.286819	-3.14008
MRPL24	0.302754	9.03274	2.76081	0.0172367	0.286925	-3.1413
SDF2	-0.152744	8.2021	-2.75937	0.0172829	0.287121	-3.14376
ALDH6A1	-0.248361	7.92278	-2.75934	0.0172836	0.287121	-3.1438
METTL1	0.328218	8.37642	2.75889	0.0172983	0.287121	-3.14458
JUP	-0.508126	8.83028	-2.75803	0.0173259	0.287304	-3.14604
ANKRD40	0.202047	9.90006	2.7566	0.0173718	0.287586	-3.14847
FKBP1A	0.321958	8.85812	2.75623	0.0173837	0.287586	-3.1491
C22orf46	-0.210928	6.9277	-2.75595	0.0173927	0.287586	-3.14957
PDE6D	-0.260419	9.51869	-2.75496	0.0174247	0.287589	-3.15126
RBL1	0.319932	9.17033	2.75426	0.0174473	0.287589	-3.15245
C7orf31	-0.261618	7.35296	-2.75328	0.0174788	0.287589	-3.15411
MBD4	-0.171192	10.1848	-2.75324	0.0174802	0.287589	-3.15418
SGOL2	-0.193433	8.03513	-2.75234	0.0175096	0.287589	-3.15572
CAPN1	-0.210207	9.63045	-2.75209	0.0175177	0.287589	-3.15615
KLHDC2	-0.206937	8.58876	-2.75206	0.0175186	0.287589	-3.1562
UBE2W	0.255655	7.8854	2.75122	0.0175458	0.287589	-3.15762
HSD17B11	-0.32804	9.18715	-2.75115	0.017548	0.287589	-3.15774
LEO1	-0.157676	7.60585	-2.75081	0.017559	0.287589	-3.15831
MAT2B	-0.20555	8.85488	-2.74948	0.0176026	0.287609	-3.16059
LSM6	0.274924	9.94143	2.74891	0.017621	0.287609	-3.16155
USF1	-0.39048	9.10949	-2.74881	0.0176245	0.287609	-3.16173
FGD3	-0.295109	8.22503	-2.74874	0.0176267	0.287609	-3.16184
C19orf59	0.326245	5.86646	2.7474	0.0176706	0.28777	-3.16413
CENPL	-0.178266	8.35463	-2.7472	0.0176772	0.28777	-3.16447
HEXB	-0.209585	9.0352	-2.74691	0.0176864	0.28777	-3.16495
SMEK2	-0.208536	9.60493	-2.74507	0.0177469	0.288483	-3.16808
PWP2	0.282262	8.61745	2.74409	0.0177792	0.288554	-3.16975
KRCC1	-0.403134	7.25944	-2.74393	0.0177846	0.288554	-3.17003
GPR114	-0.377676	8.99003	-2.74276	0.0178231	0.288756	-3.17201
ISCU	-0.257924	9.8814	-2.74243	0.017834	0.288756	-3.17258
NR1H2	-0.199263	8.97425	-2.74203	0.0178471	0.288756	-3.17325
RBM11	-0.359501	5.01548	-2.74086	0.0178858	0.289112	-3.17524
FGFBP2	-1.20491	6.72723	-2.74034	0.0179031	0.289121	-3.17612
ANLN	-0.40797	8.33529	-2.73935	0.0179361	0.289384	-3.17781
ALG5	0.262774	8.53392	2.73863	0.0179601	0.289502	-3.17904
PRDX6	0.276454	11.2024	2.73646	0.0180323	0.28979	-3.18272
TMED5	-0.198436	10.3191	-2.73633	0.0180366	0.28979	-3.18294
GADD45G	0.209022	7.60724	2.73581	0.018054	0.28979	-3.18383
CAPG	-0.575782	8.96549	-2.73579	0.0180546	0.28979	-3.18386
CALCOCO2	-0.200567	9.32018	-2.73558	0.0180617	0.28979	-3.18422
EPB41L4A	-0.416522	6.12266	-2.73496	0.0180824	0.289855	-3.18527
DPH2	0.254957	8.88856	2.73374	0.0181233	0.290241	-3.18734
C10orf2	0.286281	8.11298	2.73323	0.0181405	0.290247	-3.18821
CCDC144NL	0.319563	4.89266	2.7325	0.0181651	0.290336	-3.18946
DDX55	0.307018	8.60151	2.73207	0.0181795	0.290336	-3.19018
MRPS7	0.212987	11.7792	2.73092	0.0182183	0.290494	-3.19214
LMBR1	0.338264	8.85031	2.73078	0.018223	0.290494	-3.19238
HPRT1	0.368797	9.54244	2.73007	0.0182472	0.290603	-3.19359
SRSF6	0.207298	10.1522	2.72959	0.0182634	0.290603	-3.19441
ARHGAP26	0.238055	8.43263	2.72814	0.0183125	0.291117	-3.19687
DOK1	-0.342302	9.11016	-2.72661	0.0183645	0.291676	-3.19947
AMAC1	0.306938	7.20312	2.72586	0.0183898	0.291809	-3.20073
BBS12	-0.246165	6.06307	-2.72453	0.0184353	0.292156	-3.203
CD3EAP	0.175735	7.69122	2.72423	0.0184454	0.292156	-3.2035
GPSM3	-0.250445	8.99205	-2.72105	0.0185545	0.293311	-3.20891
ZDHHC24	-0.27496	9.50555	-2.72065	0.0185681	0.293311	-3.20958
OR1J1	0.179718	4.58876	2.72062	0.0185691	0.293311	-3.20963
TNP2	0.160453	4.74836	2.71956	0.0186059	0.293624	-3.21145
BZW1	0.309548	9.79776	2.71629	0.0187186	0.295131	-3.21698
FAM45B	0.397821	5.82767	2.71572	0.0187386	0.295131	-3.21796
TRAPPC9	0.186031	8.74242	2.71532	0.0187526	0.295131	-3.21865
C10orf90	0.220376	5.12027	2.71447	0.018782	0.295325	-3.22008
C3orf59	-0.748353	6.76891	-2.71199	0.0188684	0.296225	-3.22429
SEPHS2	-0.2561	9.3942	-2.71185	0.0188734	0.296225	-3.22453
SH2B2	-0.184301	8.87825	-2.71131	0.0188923	0.296254	-3.22545
NSUN2	0.22719	10.1493	2.70972	0.0189478	0.296639	-3.22814
ERCC5	-0.173158	8.48689	-2.70962	0.0189512	0.296639	-3.2283
PPM1L	-0.228633	6.1341	-2.70879	0.0189804	0.296828	-3.22971
C11orf82	0.349156	8.85437	2.70791	0.0190116	0.296856	-3.23122
TNFAIP3	0.512556	10.5783	2.70735	0.0190311	0.296856	-3.23216
GLRX	0.675425	8.48175	2.70724	0.0190351	0.296856	-3.23235
SRPK1	0.31382	10.5304	2.70679	0.0190508	0.296856	-3.23311
COPA	-0.17404	11.038	-2.70576	0.0190874	0.297032	-3.23487
CIR1	-0.267313	6.53479	-2.7055	0.0190964	0.297032	-3.2353
FERMT3	-0.205889	11.083	-2.70421	0.0191421	0.297475	-3.23749
EIF2B3	0.363444	8.39375	2.70341	0.0191703	0.297475	-3.23884
AP2M1	-0.249811	10.5883	-2.70324	0.0191764	0.297475	-3.23913
POLR2H	0.296042	11.684	2.70252	0.0192022	0.297609	-3.24036
RAB40C	-0.204755	7.8576	-2.70171	0.0192309	0.297786	-3.24173
TRIM35	0.172102	8.78747	2.70084	0.019262	0.297946	-3.24321
HDAC2	0.284725	9.88857	2.70045	0.0192757	0.297946	-3.24386
RTP4	-0.33325	7.6991	-2.69909	0.0193243	0.298068	-3.24617
CLEC17A	0.187361	11.1509	2.69862	0.0193411	0.298068	-3.24697
CS	0.163319	12.1887	2.69862	0.0193412	0.298068	-3.24697
MBD2	-0.204919	10.6498	-2.69831	0.0193524	0.298068	-3.2475
AK2	0.38874	9.58195	2.69517	0.0194649	0.299488	-3.25281
ADAM19	-0.330256	9.7383	-2.69396	0.0195089	0.299488	-3.25488
DHX34	0.144873	7.87345	2.69391	0.0195105	0.299488	-3.25495
C12orf35	-0.46704	8.77644	-2.69382	0.0195138	0.299488	-3.25511
PPY	-0.29984	5.77877	-2.69289	0.0195474	0.299739	-3.25669
ANKRD32	0.363816	6.15022	2.69049	0.0196344	0.300807	-3.26075
PTGS1	-0.332143	7.18922	-2.68932	0.0196769	0.301025	-3.26273
FHL3	0.319327	7.50427	2.68887	0.0196933	0.301025	-3.26349
DNAH1	-0.201476	7.93223	-2.68847	0.0197079	0.301025	-3.26417
PRPS2	0.157639	10.8639	2.68796	0.0197264	0.301025	-3.26503
AGFG2	-0.155905	8.91317	-2.68771	0.0197357	0.301025	-3.26546
ANXA4	-0.347335	9.16953	-2.68693	0.019764	0.301193	-3.26678
BAZ2A	-0.199038	10.1302	-2.68559	0.0198133	0.301587	-3.26906
ATP2A2	0.217942	10.9424	2.68527	0.0198248	0.301587	-3.26959
SCARB2	-0.279151	7.61282	-2.68471	0.0198453	0.301635	-3.27054
ATXN2	0.211726	9.7476	2.6825	0.0199266	0.302416	-3.27428
AP3M2	0.288345	9.16125	2.68237	0.0199316	0.302416	-3.27451
TSPYL2	-0.1924	8.75626	-2.67986	0.0200243	0.302707	-3.27876
GPR77	0.226278	6.01671	2.67956	0.0200355	0.302707	-3.27927
TNFRSF14	-0.289498	9.25861	-2.67915	0.0200506	0.302707	-3.27996
CYP51A1	0.209038	8.37163	2.67912	0.0200516	0.302707	-3.28001
MAF1	-0.223988	8.56041	-2.67901	0.0200558	0.302707	-3.2802
MCM3AP-AS	0.204115	6.7693	2.67864	0.0200695	0.302707	-3.28082
TADA3	-0.224297	9.87174	-2.67807	0.0200905	0.302707	-3.28178
TMEM120A	-0.216687	8.69663	-2.67798	0.0200941	0.302707	-3.28194
PLAUR	0.327886	7.69221	2.67725	0.0201213	0.302707	-3.28318
CDC25A	0.257774	8.99578	2.6768	0.0201381	0.302707	-3.28394
SCML4	-0.19959	6.38298	-2.67634	0.0201551	0.302707	-3.28472
CEMP1	0.209055	6.76526	2.67619	0.0201607	0.302707	-3.28497
TMEM43	-0.193212	9.3183	-2.67066	0.020368	0.305555	-3.29433
TSPAN8	0.313236	4.5315	2.66673	0.0205165	0.306934	-3.30098
HBXIP	0.20365	8.21978	2.66665	0.0205193	0.306934	-3.30111
EIF2C2	0.223105	10.175	2.66646	0.0205268	0.306934	-3.30144
C3orf67	-0.376837	6.31639	-2.66635	0.0205308	0.306934	-3.30162
CDC45	0.280162	10.2418	2.66577	0.020553	0.307001	-3.30261
HLA-E	-0.337669	10.8659	-2.66383	0.0206267	0.307603	-3.30588
MET	-0.683438	7.26527	-2.66377	0.0206289	0.307603	-3.30598
FADD	-0.181802	8.79773	-2.66249	0.020678	0.307827	-3.30815
FAM177A1	0.17611	4.65725	2.66245	0.0206794	0.307827	-3.30822
POLR1A	0.215973	9.59811	2.66123	0.0207263	0.308259	-3.31029
INTS9	0.2181	9.62259	2.65918	0.0208048	0.308716	-3.31374
KIAA1033	-0.261753	10.6564	-2.65848	0.0208317	0.308716	-3.31493
PPARGC1B	0.174703	8.30736	2.65838	0.0208357	0.308716	-3.3151
APLF	-0.182714	7.29501	-2.65809	0.0208466	0.308716	-3.31558
SLC35B2	-0.339077	8.66702	-2.65765	0.0208636	0.308716	-3.31633
NOTCH1	0.24798	9.18504	2.65725	0.020879	0.308716	-3.317
RAB39B	-0.176906	7.68203	-2.65709	0.0208853	0.308716	-3.31728
ATP6V0E1	-0.207997	12.5434	-2.65636	0.0209134	0.308716	-3.31851
PCID2	0.294301	9.13584	2.65599	0.020928	0.308716	-3.31914
SOD1	0.265712	10.2648	2.6558	0.0209353	0.308716	-3.31947
MYBBP1A	0.261068	9.34857	2.65417	0.0209985	0.30901	-3.32222
SLED1	0.791173	5.67548	2.65415	0.0209991	0.30901	-3.32225
FCHO1	-0.187886	8.28328	-2.6539	0.0210088	0.30901	-3.32267
LCK	-0.297235	8.51494	-2.65249	0.0210636	0.309334	-3.32505
LPAR5	-0.285238	9.39175	-2.65241	0.0210666	0.309334	-3.32518
PRKRIP1	0.183994	8.57472	2.65124	0.0211122	0.309681	-3.32716
CCNE1	0.223148	9.25276	2.65042	0.0211444	0.309681	-3.32855
TAS2R3	0.405076	7.23281	2.65037	0.0211464	0.309681	-3.32864
SMARCA2	0.246656	9.7751	2.64997	0.0211617	0.309681	-3.3293
PSME3	0.246774	11.2232	2.64891	0.0212033	0.310027	-3.3311
KIFAP3	-0.210879	7.87484	-2.64793	0.021242	0.31028	-3.33276
MTMR1	0.193221	9.21558	2.64715	0.0212725	0.31028	-3.33407
FAM53B	-0.251265	8.25606	-2.6471	0.0212744	0.31028	-3.33416
NUP35	0.376051	8.75781	2.64566	0.0213312	0.310846	-3.33659
TOMM40L	-0.221157	7.40355	-2.64506	0.0213549	0.31093	-3.33761
WDR63	-0.1802	4.63673	-2.64275	0.0214462	0.311917	-3.34151
SDHAF2	0.181027	9.2049	2.6419	0.0214798	0.311917	-3.34294
ZNF157	0.190982	6.75418	2.64183	0.0214827	0.311917	-3.34306
LRCH4	-0.220966	8.74344	-2.64109	0.0215118	0.311917	-3.3443
YIPF2	-0.185219	8.98577	-2.6408	0.0215233	0.311917	-3.34479
EMG1	0.314883	9.07366	2.64062	0.0215307	0.311917	-3.3451
TMEM127	-0.199619	10.1009	-2.63959	0.0215716	0.312089	-3.34684
LAMP2	-0.17829	7.99538	-2.63941	0.0215787	0.312089	-3.34714
FLI1	-0.189014	9.83282	-2.63882	0.0216022	0.312168	-3.34813
TMEM165	0.213084	9.17804	2.63792	0.0216383	0.312428	-3.34966
ALAD	-0.184805	8.15055	-2.63737	0.0216602	0.312484	-3.35058
FAM43A	-0.226914	8.31221	-2.63654	0.0216936	0.312705	-3.35199
BMS1	0.216183	9.26191	2.63588	0.02172	0.312825	-3.3531
E2F7	-0.456516	8.37322	-2.63532	0.0217424	0.312843	-3.35404
C12orf49	-0.209646	10.0469	-2.63495	0.0217573	0.312843	-3.35467
SLC41A1	-0.355692	10.3388	-2.63417	0.0217888	0.313036	-3.35599
HBE1	0.205864	6.07929	2.63225	0.021866	0.313171	-3.35922
CRLS1	0.22776	8.60705	2.63212	0.0218712	0.313171	-3.35944
MMACHC	0.250778	7.39673	2.63202	0.0218753	0.313171	-3.35961
CCDC56	0.149687	8.73694	2.63181	0.0218836	0.313171	-3.35996
IKZF1	0.177927	11.2412	2.63169	0.0218887	0.313171	-3.36017
SLFN5	-0.644462	8.50355	-2.63057	0.0219339	0.313558	-3.36205
FLYWCH1	-0.180511	8.51015	-2.62884	0.022004	0.314301	-3.36497
TOE1	0.26224	10.1288	2.62684	0.0220853	0.315203	-3.36834
ZNF28	0.229792	6.05567	2.62497	0.0221619	0.316036	-3.3715
ANKRA2	-0.286546	6.90179	-2.62424	0.0221916	0.316155	-3.37272
NRBP1	-0.181065	10.0281	-2.62362	0.0222171	0.316155	-3.37377
HAUS2	0.272318	8.767	2.62337	0.0222276	0.316155	-3.3742
ZBTB20	-0.326445	8.15371	-2.62298	0.0222433	0.316155	-3.37485
FAM129A	-0.471382	9.02533	-2.62021	0.0223574	0.317516	-3.37952
EPC1	-0.215092	9.60407	-2.61849	0.0224283	0.318095	-3.38241
SMCR7L	0.192288	8.7365	2.617	0.0224903	0.318095	-3.38493
ATF5	-0.505823	9.39944	-2.61694	0.0224927	0.318095	-3.38503
DDT	0.289976	10.4674	2.61682	0.0224979	0.318095	-3.38524
ANKS4B	0.209883	5.43663	2.61668	0.0225034	0.318095	-3.38546
EXOSC7	0.288542	8.29268	2.61573	0.0225432	0.318095	-3.38707
MTFMT	0.22248	8.50029	2.61452	0.0225935	0.318095	-3.38911
F2R	-0.595149	6.50467	-2.61372	0.0226267	0.318095	-3.39045
KIAA1109	-0.165014	5.57756	-2.61291	0.0226608	0.318095	-3.39182
TMC8	-0.199902	9.4621	-2.61282	0.0226644	0.318095	-3.39197
LUC7L	0.185225	8.80948	2.61281	0.0226649	0.318095	-3.39199
ALDH18A1	0.270196	9.33193	2.61207	0.0226956	0.318095	-3.39323
PSAP	-0.322975	9.80366	-2.61097	0.022742	0.318095	-3.39509
GNS	-0.242095	8.64198	-2.61078	0.0227497	0.318095	-3.3954
FLNA	-0.592455	10.6012	-2.61012	0.0227776	0.318095	-3.39651
IDS	-0.207147	10.2911	-2.61	0.0227828	0.318095	-3.39673
CTSH	-0.527279	10.4257	-2.60976	0.0227928	0.318095	-3.39712
MAN1B1	-0.184946	8.13358	-2.60887	0.0228303	0.318095	-3.39862
EBNA1BP2	0.340855	9.93775	2.608	0.0228667	0.318095	-3.40008
FAM134C	-0.278984	9.2836	-2.60782	0.0228744	0.318095	-3.40039
JMY	-0.289853	7.81528	-2.6075	0.022888	0.318095	-3.40093
SCNN1A	0.201743	5.96329	2.60745	0.0228901	0.318095	-3.40101
ZC3H6	-0.433947	6.90925	-2.60744	0.0228906	0.318095	-3.40103
TNFRSF10D	0.235891	8.54984	2.60708	0.0229056	0.318095	-3.40163
SPG11	-0.185379	9.1496	-2.60696	0.0229106	0.318095	-3.40183
SCN3A	-0.21825	6.00564	-2.60664	0.0229244	0.318095	-3.40238
ZNF202	0.200298	7.48822	2.60644	0.0229327	0.318095	-3.40271
POLR3H	0.275127	9.01757	2.60614	0.0229455	0.318095	-3.40322
EFTUD2	0.198275	11.0476	2.6059	0.0229556	0.318095	-3.40362
NEO1	-0.26686	7.20972	-2.60568	0.022965	0.318095	-3.40399
SLC39A9	-0.183202	9.75245	-2.60561	0.0229678	0.318095	-3.4041
GCNT1	-0.204996	7.81097	-2.6048	0.0230023	0.318318	-3.40547
LOC100131541	0.507698	8.22537	2.60436	0.023021	0.318323	-3.40622
GCC2	-0.289771	8.10535	-2.60262	0.0230951	0.31867	-3.40915
NEU1	-0.230835	8.99844	-2.60224	0.023111	0.31867	-3.40977
GJC1	0.445699	7.35647	2.60174	0.0231326	0.31867	-3.41063
C14orf156	0.224642	12.5432	2.60168	0.0231348	0.31867	-3.41071
SERPINA9	0.175623	5.64708	2.60137	0.0231484	0.31867	-3.41125
SP4	-0.158639	9.90756	-2.60117	0.0231566	0.31867	-3.41157
ADCY7	-0.212409	8.41063	-2.60067	0.0231783	0.318715	-3.41243
PLEKHM1	-0.220192	8.04239	-2.59968	0.0232205	0.319042	-3.41409
PYHIN1	-0.268507	7.64765	-2.59875	0.0232605	0.319089	-3.41566
KLF12	-0.244486	9.10938	-2.59848	0.023272	0.319089	-3.41611
STK19	-0.175223	7.75205	-2.59782	0.0233004	0.319089	-3.41722
CCR1	-0.498331	5.76045	-2.59758	0.0233106	0.319089	-3.41762
SLC25A15	0.279966	7.88157	2.59745	0.023316	0.319089	-3.41783
PYCARD	-0.459059	9.05418	-2.59618	0.0233706	0.319583	-3.41996
ITGB2	-0.262161	9.85148	-2.59479	0.0234308	0.320153	-3.42231
TRY6	-0.312755	3.70553	-2.59358	0.023483	0.320359	-3.42434
SF3A3	0.178734	11.821	2.5918	0.0235605	0.320359	-3.42734
CSPP1	0.407445	7.59268	2.59177	0.0235618	0.320359	-3.42739
SPATS2	-0.205121	8.07193	-2.59138	0.0235784	0.320359	-3.42804
L2HGDH	0.194136	8.55251	2.59127	0.0235834	0.320359	-3.42823
ZBTB22	-0.251681	7.50878	-2.59111	0.0235901	0.320359	-3.42849
FBXW5	-0.173843	9.6678	-2.59079	0.0236042	0.320359	-3.42903
ZNF792	-0.198949	6.8307	-2.59076	0.0236055	0.320359	-3.42908
TNFRSF10A	0.301179	7.99461	2.5906	0.0236124	0.320359	-3.42935
FTSJD2	-0.227511	8.80964	-2.58981	0.0236467	0.320513	-3.43067
MED8	-0.283953	8.98012	-2.58895	0.0236845	0.320513	-3.43213
GLB1	-0.212523	9.13618	-2.58888	0.0236876	0.320513	-3.43225
PCDHB8	-0.186703	3.6893	-2.58841	0.0237081	0.320513	-3.43304
KIF13A	-0.267183	6.00876	-2.58822	0.0237163	0.320513	-3.43335
KCTD18	-0.158597	7.24896	-2.58772	0.0237381	0.320557	-3.43419
PIGA	0.266638	8.64338	2.58594	0.023816	0.321191	-3.43718
ZBTB4	-0.183458	7.98106	-2.5858	0.0238222	0.321191	-3.43741
PSMF1	0.158027	10.839	2.58423	0.0238915	0.321875	-3.44006
KLHL24	-0.445815	7.85413	-2.58275	0.0239567	0.322502	-3.44254
TCL1A	0.427848	11.5796	2.58112	0.0240285	0.322567	-3.44527
TSR2	-0.210211	7.6623	-2.58107	0.0240309	0.322567	-3.44536
TIMM10	0.211448	9.20453	2.58099	0.0240344	0.322567	-3.4455
MS4A2	0.171892	4.44892	2.58095	0.024036	0.322567	-3.44556
NFX1	0.187621	9.65242	2.58035	0.0240628	0.322677	-3.44657
SLC6A6	-0.269229	10.182	-2.57972	0.0240907	0.322801	-3.44763
TMEM185A	-0.193875	7.93972	-2.57893	0.024126	0.323024	-3.44896
HIST3H3	-0.175429	6.93814	-2.57794	0.02417	0.323362	-3.45062
TMEM167A	0.27129	3.78373	2.57564	0.0242726	0.324438	-3.45448
DNAJC21	0.220639	9.52614	2.5753	0.0242879	0.324438	-3.45506
PSME1	0.285478	11.6071	2.57461	0.0243185	0.324596	-3.4562
PRICKLE2	-0.279212	5.95733	-2.57394	0.0243485	0.32463	-3.45733
LRRC33	0.247457	10.6985	2.57333	0.0243761	0.32463	-3.45836
FADS3	-0.303406	9.09981	-2.5733	0.0243773	0.32463	-3.4584
PRPF4	0.235327	10.0222	2.57074	0.0244926	0.325497	-3.4627
MECP2	0.165797	8.77498	2.5706	0.0244987	0.325497	-3.46293
FJX1	0.226003	7.48495	2.5706	0.0244988	0.325497	-3.46293
GADD45B	0.286184	10.1903	2.56934	0.0245556	0.325843	-3.46504
SLC12A4	-0.191148	8.46779	-2.56919	0.0245624	0.325843	-3.4653
VAV2	-0.166472	8.81021	-2.56817	0.0246089	0.32621	-3.46702
RGS14	-0.190158	8.94359	-2.56721	0.0246523	0.326535	-3.46862
OCIAD2	-0.167943	8.42787	-2.56624	0.0246965	0.326537	-3.47026
LUC7L2	0.149739	11.1065	2.56601	0.024707	0.326537	-3.47064
PATZ1	0.201921	8.09275	2.56596	0.024709	0.326537	-3.47072
PRKCH	-0.444359	6.8086	-2.56549	0.0247307	0.326573	-3.47151
ERBB2IP	-0.271173	10.2822	-2.56387	0.0248042	0.327295	-3.47422
HS3ST1	-0.213697	6.78824	-2.56259	0.0248628	0.327818	-3.47636
PNPT1	0.51699	9.26888	2.56214	0.0248833	0.327839	-3.47712
APIP	0.418208	7.56315	2.56153	0.0249116	0.327961	-3.47815
DOC2B	0.159036	5.40227	2.55786	0.0250804	0.329933	-3.4843
CRTAP	-0.237506	9.69383	-2.55742	0.0251007	0.329949	-3.48503
ALG2	-0.144643	9.59584	-2.55628	0.0251534	0.33022	-3.48695
L3MBTL4	0.470635	7.41793	2.55575	0.0251778	0.33022	-3.48782
DEF6	-0.211103	8.32663	-2.55546	0.0251915	0.33022	-3.48832
POLRMT	0.219659	8.82008	2.55508	0.0252092	0.33022	-3.48896
MYC	0.591717	11.0367	2.55458	0.025232	0.33022	-3.48979
FRS2	-0.168788	8.79011	-2.5545	0.0252357	0.33022	-3.48992
PGRMC2	-0.146473	9.64933	-2.55359	0.0252783	0.330279	-3.49145
C6orf47	-0.256249	7.24062	-2.55345	0.0252846	0.330279	-3.49168
COMMD1	0.18253	9.7194	2.55318	0.0252975	0.330279	-3.49214
DCTN3	-0.296883	9.873	-2.55215	0.0253455	0.330657	-3.49387
C9orf123	0.190804	10.2206	2.5501	0.0254409	0.331651	-3.49729
C14orf43	0.333156	9.55533	2.54874	0.025505	0.331876	-3.49958
MRFAP1L1	0.175684	8.97757	2.54864	0.0255096	0.331876	-3.49974
PREX1	-0.360716	9.83383	-2.54851	0.0255156	0.331876	-3.49996
ZNF367	0.212375	9.59829	2.54779	0.0255493	0.331885	-3.50116
TRIM37	0.251293	8.22999	2.54728	0.0255736	0.331885	-3.50202
SLC35E1	0.146296	10.5188	2.54662	0.0256045	0.331885	-3.50312
OR10Q1	0.18135	6.85277	2.54639	0.0256154	0.331885	-3.50351
CASP1	-0.271186	6.63951	-2.54631	0.0256189	0.331885	-3.50363
ZNF148	-0.286175	10.002	-2.54605	0.0256314	0.331885	-3.50407
HLA-DRA	-0.250438	13.1421	-2.54323	0.0257647	0.333174	-3.50879
C3orf1	0.224916	11.0225	2.54293	0.0257789	0.333174	-3.5093
FTSJD1	-0.153117	8.0904	-2.54226	0.0258109	0.333174	-3.51042
UBE2E2	0.184137	9.25489	2.54223	0.0258119	0.333174	-3.51046
ENDOD1	-0.258127	8.88948	-2.54181	0.0258322	0.333174	-3.51117
ANKRD42	0.265144	7.58855	2.54151	0.0258464	0.333174	-3.51167
SDCCAG3	0.192959	8.87633	2.54025	0.025906	0.333515	-3.51377
REV1	0.183595	8.28628	2.54014	0.0259113	0.333515	-3.51396
LONRF1	0.328959	7.75866	2.53963	0.0259359	0.333583	-3.51482
SIDT2	-0.249582	9.60324	-2.53773	0.0260267	0.334411	-3.51799
YTHDF2	0.158572	9.68405	2.53744	0.0260406	0.334411	-3.51848
GPR26	0.211542	5.98733	2.53707	0.0260583	0.334411	-3.5191
PDZD8	0.18859	8.93394	2.53629	0.0260959	0.334507	-3.52041
PTAFR	-0.327103	6.41868	-2.53611	0.0261044	0.334507	-3.52071
HDAC5	-0.235261	8.28371	-2.53467	0.0261737	0.335147	-3.52312
ADAT1	0.227292	8.4357	2.53302	0.026253	0.335875	-3.52587
ZMYM6	-0.167151	8.69849	-2.53268	0.0262694	0.335875	-3.52643
TMEM149	-0.517983	9.84154	-2.53205	0.0262999	0.336017	-3.52749
ZNF487P	0.25048	6.63294	2.53155	0.026324	0.336077	-3.52832
PRPSAP2	0.246999	8.83492	2.53105	0.0263484	0.336141	-3.52916
NUFIP1	0.282762	9.32114	2.53058	0.0263712	0.336184	-3.52995
UBE2J1	-0.240638	10.2266	-2.53012	0.0263934	0.336219	-3.53071
HSPA13	-0.241478	8.83767	-2.52947	0.0264248	0.336372	-3.5318
ZXDA	0.209828	8.83379	2.52655	0.0265669	0.337463	-3.53667
FOXO4	-0.237789	7.14545	-2.5264	0.0265743	0.337463	-3.53692
ANGPT2	0.145268	5.82712	2.52611	0.0265884	0.337463	-3.53741
ZBED5	-0.223252	9.98739	-2.52559	0.026614	0.337463	-3.53828
PEX19	-0.162021	8.92075	-2.52551	0.0266181	0.337463	-3.53842
POLR1B	0.43718	9.25147	2.52531	0.0266274	0.337463	-3.53874
PDDC1	0.182517	8.34359	2.52325	0.0267287	0.338499	-3.54219
TRAPPC4	0.29917	9.65377	2.52256	0.0267627	0.338627	-3.54335
TAF4	0.160656	9.13308	2.52206	0.0267873	0.338627	-3.54418
YTHDF1	0.181004	10.0847	2.52185	0.0267975	0.338627	-3.54453
TBC1D24	0.182166	9.47162	2.52078	0.0268502	0.338773	-3.54631
RASSF6	-0.708354	6.43801	-2.52046	0.026866	0.338773	-3.54685
OBP2B	0.437317	7.49971	2.52038	0.02687	0.338773	-3.54698
TAF5L	0.155639	9.59533	2.52003	0.0268874	0.338773	-3.54757
CXorf40A	0.172687	9.09532	2.51922	0.0269276	0.338826	-3.54892
SOX5	0.252858	9.74057	2.51915	0.0269307	0.338826	-3.54903
SERTAD3	-0.338583	6.60143	-2.51838	0.0269687	0.338882	-3.55031
ZBTB41	-0.326435	7.9709	-2.51827	0.0269743	0.338882	-3.5505
COCH	-0.320253	7.83591	-2.5159	0.0270923	0.339919	-3.55446
CUL4B	-0.215191	7.90917	-2.51551	0.0271113	0.339919	-3.5551
ZNF645	0.231182	4.81412	2.51469	0.0271523	0.339919	-3.55647
ATP6AP1	-0.210978	9.54316	-2.51461	0.0271562	0.339919	-3.5566
STXBP4	0.371633	6.88301	2.51441	0.0271664	0.339919	-3.55694
DPM2	0.15422	9.58264	2.51363	0.0272054	0.339919	-3.55825
COPS3	0.171704	10.6193	2.51362	0.0272055	0.339919	-3.55825
CLTA	0.196701	9.51851	2.51346	0.027214	0.339919	-3.55853
RPL35A	0.225587	9.78055	2.51228	0.0272726	0.34002	-3.56049
BTD	-0.278326	7.18021	-2.51223	0.0272754	0.34002	-3.56058
IMPACT	0.274521	7.32736	2.51212	0.0272809	0.34002	-3.56077
PTGIR	-0.269162	7.74361	-2.51157	0.0273082	0.340033	-3.56167
ATP5S	0.181368	8.27798	2.51101	0.0273363	0.340033	-3.56261
TM9SF3	-0.222259	10.4538	-2.51092	0.0273409	0.340033	-3.56276
CKS2	0.204478	11.4192	2.50953	0.0274108	0.340658	-3.56508
NUFIP2	0.284713	9.91778	2.50837	0.0274692	0.341139	-3.56701
OR8G5	0.176377	4.20112	2.50722	0.0275272	0.341451	-3.56893
TXLNG	0.242678	9.37231	2.50701	0.0275381	0.341451	-3.56928
INTS6	-0.231029	9.65595	-2.5067	0.0275536	0.341451	-3.5698
TAS2R20	0.411767	7.03556	2.50434	0.0276733	0.342485	-3.57373
FFAR1	0.191198	8.077	2.50428	0.0276766	0.342485	-3.57384
INE1	0.197814	7.29469	2.50256	0.0277637	0.342802	-3.57669
C15orf37	0.195939	10.2917	2.50247	0.0277683	0.342802	-3.57684
MTHFD1	0.211363	10.3929	2.50233	0.0277758	0.342802	-3.57709
FBXW4	-0.157053	8.65507	-2.50189	0.0277979	0.342802	-3.57781
PARK7	0.166957	10.8018	2.50183	0.0278012	0.342802	-3.57792
CALHM2	-0.41068	8.67027	-2.50122	0.0278325	0.342943	-3.57894
OR7A10	0.152466	3.45181	2.49896	0.027948	0.343621	-3.5827
C1orf43	-0.184359	10.8092	-2.49865	0.0279639	0.343621	-3.58321
GCET2	-0.691377	7.77366	-2.49815	0.0279897	0.343621	-3.58405
CLNK	-0.411978	5.75332	-2.49809	0.0279927	0.343621	-3.58415
SH2D3C	-0.24848	9.82677	-2.4974	0.0280281	0.343621	-3.58529
MARK1	-0.265251	5.73194	-2.49728	0.0280344	0.343621	-3.5855
IFNA6	-0.379381	5.95445	-2.49726	0.028035	0.343621	-3.58552
LETM1	0.185291	8.90622	2.49607	0.0280964	0.343621	-3.5875
LRCH3	-0.197194	9.67026	-2.49573	0.0281143	0.343621	-3.58808
SF3B3	0.178786	11.4689	2.49565	0.0281181	0.343621	-3.5882
SFRS15	0.168326	10.3261	2.49551	0.0281252	0.343621	-3.58843
POFUT1	0.178893	7.76078	2.49551	0.0281257	0.343621	-3.58845
GNG5	0.19534	10.7009	2.49416	0.028195	0.343737	-3.59068
SEMA4B	-0.256035	8.20057	-2.49413	0.0281968	0.343737	-3.59074
CAPNS1	-0.173283	11.2502	-2.49338	0.0282356	0.343737	-3.59199
KCNH4	0.18079	7.6343	2.49306	0.0282521	0.343737	-3.59252
APOBEC3D	-0.248899	9.52954	-2.49265	0.0282733	0.343737	-3.5932
C1orf66	-0.177365	8.54572	-2.49202	0.0283063	0.343737	-3.59425
GEMIN6	0.306472	8.52881	2.49144	0.0283364	0.343737	-3.59522
SPRED2	0.233188	8.40414	2.49139	0.0283391	0.343737	-3.59531
ZNF187	-0.294813	6.92451	-2.49138	0.0283396	0.343737	-3.59532
CNIH4	-0.184981	9.35274	-2.49113	0.0283525	0.343737	-3.59573
PSMB6	-0.379795	9.78373	-2.49031	0.0283949	0.343737	-3.59709
UBE3C	0.20369	9.52514	2.49009	0.0284067	0.343737	-3.59747
DCAF15	-0.172755	9.28156	-2.48945	0.02844	0.343737	-3.59853
DAPK3	-0.157724	8.55684	-2.48934	0.0284454	0.343737	-3.5987
NOP2	0.336587	10.0433	2.48927	0.0284492	0.343737	-3.59882
TMEM160	-0.200422	10.3814	-2.4892	0.0284528	0.343737	-3.59894
KRTAP26-1	0.545711	5.19575	2.48842	0.0284938	0.343826	-3.60024
ARID5A	0.242883	9.27356	2.4883	0.0284999	0.343826	-3.60044
NFKBIL1	-0.205127	7.73768	-2.48773	0.0285296	0.343945	-3.60138
EIF4A3	0.203762	10.858	2.48624	0.028608	0.344254	-3.60387
ZC3H10	-0.259683	7.28268	-2.48585	0.0286281	0.344254	-3.60451
NANOGNB	0.17462	4.26776	2.48579	0.0286316	0.344254	-3.60462
RBM14	0.238347	9.39763	2.48573	0.0286348	0.344254	-3.60472
RAN	0.178156	9.80948	2.48418	0.028716	0.34455	-3.60729
UNC13D	-0.265143	8.78073	-2.48377	0.0287377	0.34455	-3.60797
ST3GAL5	-0.189854	8.53019	-2.48366	0.0287434	0.34455	-3.60815
KRTAP4-1	0.23921	4.87386	2.48329	0.0287628	0.34455	-3.60877
DDX19B	0.161915	9.25247	2.4828	0.028789	0.34455	-3.60959
TPP1	-0.205841	10.4053	-2.48268	0.0287952	0.34455	-3.60979
C12orf29	0.256412	8.44639	2.48203	0.0288294	0.34455	-3.61086
NUP93	0.309632	10.4433	2.48203	0.0288296	0.34455	-3.61087
ZNF585B	-0.208564	7.40462	-2.48159	0.0288527	0.34455	-3.61159
ATM	-0.296092	9.04755	-2.48068	0.0289009	0.34455	-3.61311
GAFA2	0.220727	6.37065	2.48041	0.028915	0.34455	-3.61355
OR51S1	0.354144	7.24341	2.48041	0.0289153	0.34455	-3.61356
C1QBP	0.188838	12.403	2.48024	0.0289244	0.34455	-3.61385
DAPP1	-0.2626	10.1949	-2.47937	0.0289702	0.34455	-3.61528
SFSWAP	0.14261	9.5317	2.47916	0.0289814	0.34455	-3.61563
RBM17	0.20651	8.17454	2.47872	0.0290051	0.34455	-3.61637
TTC39C	-0.184241	9.44868	-2.47836	0.0290243	0.34455	-3.61697
FAHD1	-0.347364	7.55781	-2.47804	0.029041	0.34455	-3.61749
C12orf41	0.269687	8.79114	2.47782	0.0290529	0.34455	-3.61786
DCUN1D4	0.230208	8.42151	2.47773	0.0290574	0.34455	-3.618
CCND3	0.379001	11.0143	2.4772	0.0290861	0.34459	-3.6189
HECTD3	-0.181925	9.19844	-2.47661	0.0291174	0.34459	-3.61987
SH3BGRL3	0.238688	12.3258	2.47655	0.0291205	0.34459	-3.61997
SLC18A3	0.243809	6.58602	2.47591	0.0291549	0.34476	-3.62104
LOC284757	0.203543	5.18356	2.47466	0.0292218	0.345061	-3.62312
MAP3K8	-0.204663	10.554	-2.47459	0.0292253	0.345061	-3.62322
HIST1H2AC	-0.245004	12.6079	-2.47432	0.0292401	0.345061	-3.62368
CARS	-0.216182	8.99088	-2.47391	0.0292617	0.345063	-3.62435
PFKL	-0.193039	10.1137	-2.47357	0.0292801	0.345063	-3.62492
ELOVL1	-0.143602	10.5446	-2.47207	0.0293606	0.345327	-3.62741
CD81	-0.262246	11.7323	-2.47204	0.0293622	0.345327	-3.62746
HTR3B	0.174416	5.13334	2.47189	0.0293705	0.345327	-3.62772
MGAT1	-0.199113	8.57122	-2.47167	0.0293823	0.345327	-3.62808
CRAMP1L	0.125853	8.51063	2.4702	0.0294614	0.345878	-3.63052
CD96	-0.838699	7.31153	-2.46999	0.0294727	0.345878	-3.63086
WDFY1	-0.459995	9.88635	-2.46969	0.0294891	0.345878	-3.63137
SLC4A11	0.192462	7.78235	2.4689	0.0295319	0.34592	-3.63268
OR4X1	0.191146	5.27478	2.46888	0.0295327	0.34592	-3.63271
HERC3	-0.297909	8.79614	-2.46746	0.0296099	0.346335	-3.63507
TTF2	0.322494	9.3551	2.46726	0.0296207	0.346335	-3.6354
NOLC1	0.355408	10.6743	2.46712	0.0296281	0.346335	-3.63563
C2orf56	-0.216528	9.01534	-2.46608	0.0296848	0.346629	-3.63736
SLC16A1	0.291453	10.0668	2.46592	0.0296933	0.346629	-3.63762
IKBKE	-0.264004	7.98887	-2.4653	0.0297272	0.34679	-3.63865
WDR12	0.433533	9.5408	2.46486	0.0297513	0.346838	-3.63939
PARD6B	0.224925	8.02082	2.46378	0.02981	0.347111	-3.64117
LALBA	0.21846	4.43226	2.46369	0.029815	0.347111	-3.64132
PDCD7	0.152956	9.09087	2.46303	0.0298509	0.347111	-3.64241
SNAPIN	-0.190562	9.22081	-2.46296	0.0298549	0.347111	-3.64254
HLA-DMA	-0.313216	12.2782	-2.46256	0.0298769	0.347133	-3.6432
LOC100129033	0.390379	5.89895	2.46144	0.0299379	0.347455	-3.64505
AVL9	-0.185208	8.00179	-2.46083	0.0299715	0.347455	-3.64607
CLDND1	-0.318587	11.0542	-2.46077	0.0299747	0.347455	-3.64616
HADH	0.206408	9.78472	2.46059	0.0299849	0.347455	-3.64647
CD177	0.251087	7.18153	2.45782	0.0301373	0.348988	-3.65106
SEMG1	0.142581	4.27337	2.45738	0.0301614	0.349034	-3.65178
TFE3	-0.185346	8.91928	-2.45613	0.0302306	0.349478	-3.65386
NAF1	0.401632	8.61832	2.45586	0.0302455	0.349478	-3.6543
CNIH	-0.172101	9.60446	-2.45543	0.0302694	0.349478	-3.65502
PEX13	-0.231226	8.11773	-2.45523	0.0302806	0.349478	-3.65535
APBB3	-0.17904	8.77762	-2.45379	0.03036	0.350162	-3.65773
LPA	0.321635	4.6313	2.45323	0.0303915	0.350291	-3.65866
SLC25A4	0.168447	8.81312	2.45234	0.030441	0.350614	-3.66014
C13orf23	0.215836	10.8697	2.45178	0.0304719	0.350614	-3.66106
TWISTNB	0.224593	8.66369	2.45164	0.0304802	0.350614	-3.6613
CD226	-0.977412	10.0475	-2.44999	0.0305724	0.351441	-3.66404
PAK1	0.202238	9.02288	2.44908	0.0306233	0.351583	-3.66554
GNG3	0.31473	6.14014	2.44879	0.0306393	0.351583	-3.66601
LIG3	0.264247	8.64002	2.44868	0.0306457	0.351583	-3.6662
GORASP1	-0.227365	7.69883	-2.44655	0.030765	0.352147	-3.66972
GEMIN5	0.34673	9.44232	2.44613	0.0307888	0.352147	-3.67042
NT5C3	0.349503	7.94655	2.44507	0.0308487	0.352147	-3.67218
IFT20	-0.186851	8.31183	-2.44502	0.0308516	0.352147	-3.67226
CRIP1	-0.517206	9.62308	-2.44452	0.0308797	0.352147	-3.67309
GTF2A2	0.257537	9.95356	2.4444	0.0308867	0.352147	-3.67329
PSMB8	-0.345398	9.20117	-2.44429	0.0308925	0.352147	-3.67346
ACVR1	-0.319189	7.52008	-2.44406	0.0309057	0.352147	-3.67385
ABCF2	0.241693	9.40994	2.44402	0.0309079	0.352147	-3.67391
VDAC1	0.204671	10.6463	2.44389	0.0309151	0.352147	-3.67412
CIITA	-0.279668	9.74112	-2.44383	0.0309186	0.352147	-3.67422
GPR34	-0.188317	3.98026	-2.44283	0.0309755	0.352429	-3.67589
TLR4	-0.382058	7.12478	-2.44268	0.0309841	0.352429	-3.67614
TMEM177	0.257236	8.57482	2.44132	0.031061	0.352712	-3.67838
CIDECP	0.342818	6.89223	2.44071	0.0310959	0.352712	-3.6794
ITPK1	-0.218665	8.93007	-2.44036	0.0311156	0.352712	-3.67997
POF1B	-0.182442	5.01439	-2.4401	0.0311305	0.352712	-3.6804
ZBTB45	-0.164339	8.30184	-2.4401	0.0311305	0.352712	-3.6804
PNP	0.294486	12.3211	2.44009	0.0311312	0.352712	-3.68042
TSC22D4	-0.178235	8.40134	-2.43928	0.0311773	0.353003	-3.68176
C12orf66	0.219394	7.52646	2.43851	0.0312209	0.353167	-3.68302
MRPL1	0.233337	7.6881	2.43796	0.0312524	0.353167	-3.68394
GPRC5B	0.338529	6.96271	2.43795	0.031253	0.353167	-3.68395
TET2	0.362418	10.0403	2.43548	0.0313944	0.354533	-3.68804
IMPA2	0.137992	7.80405	2.43466	0.0314418	0.354666	-3.6894
TUBA1A	-0.234521	9.28623	-2.43436	0.0314587	0.354666	-3.68989
CYP1B1	-0.62093	7.46229	-2.43421	0.0314676	0.354666	-3.69014
KIAA0090	0.180823	9.04768	2.43362	0.0315015	0.354811	-3.69112
WIPI1	-0.204801	8.47263	-2.43314	0.031529	0.354811	-3.6919
CDK6	0.427612	10.1761	2.43242	0.0315704	0.354811	-3.69309
PPP2CA	0.159344	11.096	2.43233	0.031576	0.354811	-3.69325
RBM28	0.256072	8.74078	2.43221	0.0315829	0.354811	-3.69345
MVP	-0.336836	8.42459	-2.43113	0.0316452	0.35528	-3.69523
DPY19L3	0.301497	8.20274	2.43035	0.0316902	0.355293	-3.69651
GALNT4	-0.156245	7.51728	-2.43015	0.0317021	0.355293	-3.69685
HIST1H2BG	-0.256777	9.42138	-2.43005	0.0317079	0.355293	-3.69702
DUT	0.198216	9.44458	2.42968	0.0317293	0.355303	-3.69763
C6orf62	-0.21823	9.72897	-2.42876	0.0317825	0.355668	-3.69914
GPR83	0.173887	6.13137	2.42756	0.0318525	0.355779	-3.70113
CPSF7	0.147177	10.2039	2.42699	0.0318856	0.355779	-3.70207
DHRS7B	-0.166708	8.67662	-2.42688	0.0318917	0.355779	-3.70224
LENEP	0.204914	7.2477	2.42678	0.0318976	0.355779	-3.70241
SLC25A32	0.284503	10.8342	2.42671	0.031902	0.355779	-3.70254
ACPL2	0.155121	5.46255	2.42642	0.0319189	0.355779	-3.70302
PIAS3	-0.160346	8.57259	-2.42612	0.0319362	0.355779	-3.7035
SEC23IP	0.154858	9.29335	2.4248	0.0320135	0.356203	-3.70569
RCN2	0.241402	7.82695	2.42477	0.0320154	0.356203	-3.70574
RNF152	0.173038	5.58374	2.42361	0.0320831	0.356577	-3.70765
PSEN1	-0.18534	9.85512	-2.423	0.0321189	0.356577	-3.70866
RRM2B	-0.285996	8.40326	-2.4229	0.0321247	0.356577	-3.70882
C11orf75	-0.247019	7.55148	-2.42246	0.0321508	0.356577	-3.70955
MTM1	-0.168645	7.93429	-2.42243	0.0321521	0.356577	-3.70959
CD22	0.203828	10.6224	2.42049	0.0322667	0.35762	-3.71281
RGP1	-0.140317	8.06421	-2.4195	0.0323251	0.357727	-3.71444
C9orf30	0.193045	8.70594	2.41899	0.032355	0.357727	-3.71528
GPR183	0.268535	11.2519	2.41866	0.0323747	0.357727	-3.71582
DNAJB2	-0.196917	7.93722	-2.41852	0.0323825	0.357727	-3.71604
TRADD	-0.179531	7.92607	-2.41822	0.0324004	0.357727	-3.71654
SLCO4A1	0.19753	8.66793	2.41809	0.0324085	0.357727	-3.71677
KIAA0319L	-0.18162	8.33065	-2.41787	0.0324211	0.357727	-3.71712
STAT6	-0.134213	10.7549	-2.41708	0.0324678	0.357858	-3.71842
DHX38	-0.195356	8.81282	-2.41686	0.0324812	0.357858	-3.71879
PIK3CD	-0.169143	9.50252	-2.41663	0.0324949	0.357858	-3.71917
C4orf23	0.209759	7.2167	2.4144	0.0326276	0.35909	-3.72285
SPANXE	0.269998	5.55147	2.41389	0.032658	0.359196	-3.72369
GATC	0.171381	10.1782	2.41282	0.0327218	0.359568	-3.72546
RPP40	0.338714	7.74994	2.41241	0.0327461	0.359568	-3.72613
M6PR	-0.199988	11.4537	-2.4121	0.0327647	0.359568	-3.72664
XYLB	0.232696	7.6965	2.41137	0.0328083	0.359568	-3.72784
C6orf136	0.174602	8.30572	2.41124	0.0328162	0.359568	-3.72806
XPNPEP3	0.200445	9.10914	2.41124	0.0328164	0.359568	-3.72806
CFHR2	0.205444	4.04851	2.4108	0.0328424	0.359625	-3.72878
TSPAN3	-0.196857	9.67417	-2.408	0.033011	0.361243	-3.7334
SSR4	-0.179336	9.82901	-2.40742	0.0330457	0.361394	-3.73435
TMTC4	0.212349	7.52212	2.40556	0.0331582	0.362048	-3.73742
S100A7	-0.386139	5.49529	-2.40551	0.0331613	0.362048	-3.7375
GNL3	0.34334	10.1067	2.40539	0.0331682	0.362048	-3.73769
DOCK9	0.342285	8.40655	2.40486	0.0332008	0.362175	-3.73857
RYBP	-0.21803	9.10232	-2.40334	0.0332929	0.362749	-3.74108
RGMB	0.173983	7.69836	2.40296	0.0333156	0.362749	-3.74169
PACRGL	0.306505	8.3979	2.40295	0.0333163	0.362749	-3.74171
DNAJC28	-0.144022	4.63824	-2.40195	0.0333775	0.362808	-3.74337
FGL2	-0.259443	5.8951	-2.4019	0.0333805	0.362808	-3.74345
MIER1	0.282964	9.03719	2.40172	0.0333912	0.362808	-3.74374
ABCF3	-0.20039	8.13072	-2.40092	0.03344	0.362808	-3.74505
DUSP22	0.191279	9.53275	2.40083	0.0334457	0.362808	-3.74521
NIPSNAP3B	-0.338616	7.63904	-2.40069	0.0334541	0.362808	-3.74543
REEP5	-0.214198	10.0511	-2.40027	0.0334798	0.362808	-3.74613
TMEM116	-0.175395	7.81999	-2.39986	0.0335046	0.362808	-3.74679
MYO5A	-0.312636	9.5201	-2.39957	0.0335227	0.362808	-3.74728
LY9	-0.602909	9.57801	-2.39923	0.0335433	0.362808	-3.74784
MED7	-0.213891	8.35791	-2.39909	0.0335522	0.362808	-3.74808
CTTNBP2NL	-0.246696	7.41984	-2.3969	0.0336865	0.364033	-3.75168
MPPED2	0.136645	5.0932	2.3944	0.0338403	0.365467	-3.75579
CCL7	0.210065	4.21881	2.39364	0.0338871	0.365672	-3.75704
C18orf2	0.131	4.06911	2.39315	0.0339176	0.365672	-3.75785
UBE2G2	0.222834	9.7857	2.39306	0.0339226	0.365672	-3.75798
WDR61	0.263613	7.72933	2.39233	0.0339684	0.365713	-3.7592
PRR3	0.204486	9.55204	2.39232	0.0339687	0.365713	-3.75921
MOBKL2A	-0.24283	11.2996	-2.39185	0.0339979	0.365799	-3.75998
TM2D3	0.220815	9.1128	2.39011	0.0341059	0.36663	-3.76284
FABP7	0.209487	5.26912	2.3898	0.0341253	0.36663	-3.76335
APH1A	-0.158308	9.66547	-2.38915	0.0341654	0.36663	-3.76441
SLC27A3	-0.16554	7.42681	-2.3891	0.0341689	0.36663	-3.7645
CHSY1	0.162011	9.70637	2.38886	0.0341837	0.36663	-3.76489
FLVCR1	0.171408	8.81565	2.38856	0.0342021	0.36663	-3.76538
CTAGE1	0.172169	4.00976	2.38747	0.0342705	0.36697	-3.76718
MOBKL2B	0.175787	9.55986	2.38726	0.0342836	0.36697	-3.76752
CCM2	-0.138283	8.91216	-2.38704	0.0342975	0.36697	-3.76789
C3orf64	0.208848	7.61569	2.38654	0.0343287	0.367078	-3.76871
SLC25A42	-0.160908	8.55565	-2.38618	0.0343513	0.367093	-3.7693
PPIL5	0.174988	8.00019	2.38509	0.0344192	0.367535	-3.77108
GYLTL1B	0.192299	9.11035	2.38484	0.0344351	0.367535	-3.7715
TOB2	-0.18162	9.60618	-2.38308	0.0345454	0.368404	-3.77438
CCDC146	-0.187816	5.49759	-2.38287	0.0345591	0.368404	-3.77474
DYNLL2	0.143086	10.8192	2.38196	0.0346163	0.368564	-3.77623
PRDX4	0.207174	8.34943	2.38186	0.0346225	0.368564	-3.77639
MINA	0.270528	8.71176	2.38158	0.0346399	0.368564	-3.77684
KDSR	0.372267	8.52945	2.38124	0.0346616	0.368564	-3.77741
ESF1	0.40676	7.00306	2.38055	0.0347051	0.368564	-3.77854
TFAM	0.212349	10.3301	2.38039	0.0347156	0.368564	-3.77881
NDUFA6	-0.141678	10.828	-2.38018	0.0347287	0.368564	-3.77915
LAMC1	0.244693	9.20489	2.37961	0.0347646	0.368564	-3.78008
RAB9B	0.245471	7.39368	2.37959	0.0347658	0.368564	-3.78011
ANKRD5	0.284337	5.44432	2.37824	0.0348515	0.369155	-3.78233
ZFAND3	-0.184064	9.11821	-2.37796	0.0348693	0.369155	-3.78279
DBNL	-0.169732	9.60844	-2.37744	0.0349025	0.369155	-3.78365
LTV1	0.386475	9.12318	2.37737	0.0349068	0.369155	-3.78376
TCEAL8	-0.171546	7.29915	-2.37636	0.0349714	0.369313	-3.78543
SRRD	0.260412	8.97972	2.37614	0.034985	0.369313	-3.78578
SF3B14	0.258339	10.8336	2.37594	0.034998	0.369313	-3.78611
PLD3	-0.159214	8.96268	-2.37569	0.0350138	0.369313	-3.78652
ARMC8	0.18196	9.11663	2.37546	0.0350284	0.369313	-3.78689
SF3A1	0.153412	10.7647	2.37371	0.0351402	0.370266	-3.78976
CACNA1E	-0.300429	6.37765	-2.37171	0.0352689	0.371396	-3.79306
MFSD2A	0.255407	9.07965	2.37136	0.0352909	0.371402	-3.79362
ZNF382	-0.207771	8.64851	-2.37097	0.0353161	0.371442	-3.79426
CCDC127	-0.213175	7.60948	-2.37047	0.035348	0.371543	-3.79508
MS4A8B	0.200006	5.52577	2.37015	0.0353687	0.371543	-3.7956
TNFAIP8	0.171887	9.48686	2.36967	0.0353996	0.371642	-3.79639
ZNF624	-0.178136	7.18949	-2.36902	0.0354416	0.371852	-3.79745
MAP3K2	-0.245305	9.10577	-2.3687	0.0354626	0.371852	-3.79799
C6orf150	0.252747	8.50174	2.36802	0.0355063	0.372085	-3.7991
LRP6	0.320201	6.02061	2.36757	0.0355352	0.372163	-3.79983
MBP	-0.241084	8.71326	-2.3672	0.0355595	0.372192	-3.80045
TOP1	0.145279	11.3272	2.3666	0.0355981	0.372371	-3.80142
ADCY9	0.140956	7.48033	2.36534	0.0356796	0.372998	-3.80348
ACTR1B	-0.344137	9.10877	-2.36479	0.0357154	0.373148	-3.80439
NDUFS6	0.19597	9.20092	2.36384	0.0357771	0.373567	-3.80594
CCL2	-0.207172	6.39689	-2.36332	0.0358116	0.373701	-3.80681
ST3GAL1	-0.165675	9.41909	-2.36273	0.0358497	0.373873	-3.80776
AIMP2	0.211948	10.3245	2.36196	0.0359001	0.374174	-3.80903
GYPB	0.22046	4.06	2.36088	0.0359708	0.374439	-3.8108
PSMB1	0.222394	10.2964	2.36079	0.0359764	0.374439	-3.81094
IL1F9	0.191396	5.90719	2.36027	0.0360103	0.374439	-3.81179
DCTPP1	0.202334	11.5438	2.36025	0.0360121	0.374439	-3.81183
PDCD6IP	-0.127923	9.84422	-2.35942	0.0360666	0.374781	-3.81319
SNTB1	-0.336417	9.376	-2.35867	0.0361153	0.374879	-3.81441
ABI3	-0.248022	8.66285	-2.35834	0.0361372	0.374879	-3.81495
MID2	-0.328325	6.60557	-2.35803	0.0361575	0.374879	-3.81546
AOC3	0.170459	6.41145	2.3573	0.0362058	0.374879	-3.81666
GALP	0.187738	6.30548	2.35722	0.0362109	0.374879	-3.81678
CHCHD7	-0.190769	8.6962	-2.3571	0.0362191	0.374879	-3.81699
ZNF169	0.207624	6.68858	2.35697	0.0362277	0.374879	-3.8172
RAB22A	0.156152	8.76974	2.35584	0.0363018	0.375422	-3.81904
BRD9	0.160596	8.07888	2.35467	0.036379	0.375996	-3.82095
GEMIN7	0.18283	9.01369	2.35412	0.0364155	0.376149	-3.82185
KPNA6	0.184136	10.158	2.35345	0.0364602	0.37619	-3.82296
ATG16L1	0.19729	7.8124	2.35341	0.036463	0.37619	-3.82303
HAAO	-0.211884	8.24018	-2.35257	0.0365187	0.376339	-3.8244
NCOA5	0.157601	9.17968	2.35241	0.0365293	0.376339	-3.82466
POLR3E	0.218374	9.2961	2.35221	0.0365427	0.376339	-3.82499
KIAA0748	0.333692	9.86875	2.35091	0.0366291	0.376427	-3.82711
PA2G4	0.187634	13.6236	2.3503	0.0366692	0.376427	-3.8281
FNBP4	0.235794	11.1733	2.35019	0.0366767	0.376427	-3.82828
FLII	-0.142121	9.75013	-2.34973	0.0367071	0.376427	-3.82903
KIAA0586	-0.185862	8.71208	-2.34971	0.0367088	0.376427	-3.82907
MYL2	0.183861	4.9996	2.34966	0.0367119	0.376427	-3.82915
UEVLD	-0.199589	8.08738	-2.34962	0.0367149	0.376427	-3.82922
EIF1AY	0.276892	9.2026	2.34947	0.0367251	0.376427	-3.82947
C1orf26	-0.405086	6.49071	-2.34871	0.0367753	0.376548	-3.8307
LNX2	0.181735	8.16776	2.34864	0.0367804	0.376548	-3.83082
CCDC69	-0.216068	8.68203	-2.34751	0.0368556	0.377095	-3.83266
NFKBIE	-0.281381	9.97203	-2.34601	0.0369565	0.377445	-3.83512
NCR3	-0.276146	8.21853	-2.34577	0.0369724	0.377445	-3.8355
CCL27	0.163707	6.93374	2.34554	0.0369882	0.377445	-3.83589
POLD3	0.233684	9.37919	2.34541	0.0369969	0.377445	-3.8361
NOSIP	-0.149	8.54227	-2.34513	0.0370159	0.377445	-3.83656
AAGAB	0.194936	8.48684	2.34496	0.0370271	0.377445	-3.83683
PLCD1	-0.197754	7.92549	-2.34473	0.0370425	0.377445	-3.83721
ZRSR2	0.218375	7.93392	2.34399	0.0370924	0.377518	-3.83842
FAM57A	0.24928	9.56992	2.34398	0.0370932	0.377518	-3.83844
RNF135	-0.196281	8.44479	-2.34324	0.0371427	0.37758	-3.83963
NUMB	-0.223044	9.71845	-2.34324	0.037143	0.37758	-3.83964
GFM1	0.317826	8.99589	2.3416	0.0372539	0.378322	-3.84232
ADAMTS5	0.137361	6.05854	2.34089	0.0373016	0.378322	-3.84347
RAI14	0.261636	6.05479	2.34078	0.0373095	0.378322	-3.84366
PDCD1LG2	-0.332862	6.9383	-2.34036	0.0373375	0.378322	-3.84434
C14orf129	0.275892	8.36975	2.34011	0.0373548	0.378322	-3.84475
UBE2A	0.187503	10.2155	2.33999	0.0373627	0.378322	-3.84494
ACRV1	0.12802	5.58934	2.3399	0.0373689	0.378322	-3.84509
C13orf36	0.181712	6.51114	2.33895	0.0374335	0.378755	-3.84665
PTPN11	0.253649	9.47186	2.33839	0.0374715	0.378918	-3.84756
UBA7	-0.223759	9.63461	-2.33772	0.0375171	0.378963	-3.84865
KRAS	-0.206296	8.22479	-2.33768	0.0375198	0.378963	-3.84871
NUMA1	-0.169904	9.2798	-2.3364	0.037607	0.379623	-3.8508
POLR1C	0.314271	9.31972	2.33441	0.0377435	0.38073	-3.85405
TMEM85	0.18086	11.0877	2.33359	0.0377994	0.38073	-3.85538
MAD2L1BP	0.192491	9.89597	2.33313	0.037831	0.38073	-3.85614
DYDC1	0.143836	4.09358	2.33304	0.0378378	0.38073	-3.8563
MAP4K2	-0.153624	9.20213	-2.33257	0.0378701	0.38073	-3.85706
BID	0.16623	9.99108	2.33236	0.037884	0.38073	-3.85739
TXNRD1	0.282437	8.96213	2.33226	0.0378913	0.38073	-3.85757
AUH	-0.161631	8.32986	-2.33224	0.0378926	0.38073	-3.8576
SNAP91	-0.25182	4.56056	-2.33133	0.0379549	0.381073	-3.85907
SLC22A18AS	0.163779	6.57793	2.3311	0.0379708	0.381073	-3.85945
SEC24C	-0.144758	9.11512	-2.33046	0.038015	0.381295	-3.86049
PKNOX1	0.162538	7.73344	2.32939	0.038089	0.381739	-3.86224
LLPH	0.587437	6.7202	2.32902	0.0381147	0.381739	-3.86285
RASAL3	-0.231115	9.81529	-2.32886	0.0381254	0.381739	-3.8631
IPO5	0.198944	11.2799	2.32841	0.0381571	0.381835	-3.86384
MTRR	0.156791	10.4689	2.32753	0.0382175	0.382219	-3.86527
ZNF529	0.266704	7.56936	2.32554	0.0383563	0.383386	-3.86852
NDUFV3	0.20168	8.09264	2.32514	0.0383838	0.383393	-3.86916
OR5D13	0.210632	4.35489	2.32489	0.0384013	0.383393	-3.86957
NR3C1	-0.225149	9.74885	-2.32368	0.0384855	0.384012	-3.87154
LYVE1	0.153928	5.49534	2.32311	0.0385254	0.38409	-3.87247
BMF	-0.239413	9.27076	-2.32294	0.0385377	0.38409	-3.87276
KRTAP10-10	0.204079	6.9076	2.32207	0.0385982	0.384472	-3.87416
AIG1	-0.166809	6.63501	-2.32066	0.0386973	0.385018	-3.87646
TMEM209	0.174073	10.6695	2.32055	0.0387049	0.385018	-3.87664
CD1C	-0.400795	9.88998	-2.32034	0.0387198	0.385018	-3.87699
ING1	-0.182117	8.17578	-2.31938	0.0387872	0.385467	-3.87855
AFTPH	-0.196317	10.2464	-2.31779	0.0388992	0.385625	-3.88114
MIR17HG	0.620453	7.73685	2.31766	0.038908	0.385625	-3.88134
ING4	-0.270796	8.23635	-2.31759	0.0389129	0.385625	-3.88145
RAD18	0.235687	9.44036	2.31722	0.0389391	0.385625	-3.88206
FRY	-0.207529	6.27786	-2.31701	0.0389542	0.385625	-3.8824
MEF2A	-0.205627	9.78092	-2.31646	0.0389933	0.385625	-3.8833
OR52A4	0.232732	5.2898	2.31582	0.0390384	0.385625	-3.88434
PANX1	0.183536	8.89387	2.31574	0.0390437	0.385625	-3.88446
FOXN2	-0.193608	9.3012	-2.31548	0.0390621	0.385625	-3.88489
GNG2	0.22511	11.3251	2.3154	0.0390684	0.385625	-3.88503
CAT	-0.256975	9.33853	-2.31538	0.0390692	0.385625	-3.88505
WHSC1L1	0.205931	9.32118	2.31494	0.0391007	0.385625	-3.88577
KIF20A	-0.438238	8.40194	-2.31456	0.0391274	0.385625	-3.88638
RIPK3	-0.22547	7.19401	-2.31429	0.039147	0.385625	-3.88683
SNRPD1	0.281887	8.97857	2.31426	0.0391487	0.385625	-3.88687
C12orf43	0.158108	9.11343	2.31346	0.0392059	0.385625	-3.88818
DALRD3	-0.23806	9.09949	-2.31331	0.0392167	0.385625	-3.88843
MKS1	-0.140945	8.125	-2.31324	0.0392212	0.385625	-3.88853
COPE	-0.186985	10.2408	-2.31304	0.0392357	0.385625	-3.88886
SP7	0.130779	6.7705	2.31286	0.0392486	0.385625	-3.88916
GTPBP4	0.349857	9.13445	2.31195	0.0393134	0.385892	-3.89064
PRB4	0.252021	3.85877	2.31185	0.0393203	0.385892	-3.8908
DUSP1	-0.428637	10.0614	-2.31116	0.0393698	0.386159	-3.89193
CABYR	0.175754	6.50273	2.30955	0.0394848	0.387067	-3.89454
NUPL2	0.187177	8.36907	2.30874	0.0395427	0.387415	-3.89585
GJB6	0.160822	5.31334	2.30804	0.039593	0.387506	-3.89699
SFXN3	-0.356099	8.09714	-2.30786	0.039606	0.387506	-3.89729
BAT5	-0.186029	8.26394	-2.30738	0.03964	0.387506	-3.89806
CCS	-0.228782	8.10683	-2.30736	0.0396415	0.387506	-3.89809
GARNL3	0.271093	6.79845	2.30619	0.0397259	0.388112	-3.9
DCDC5	0.125098	4.34736	2.30396	0.0398864	0.38946	-3.90361
TM9SF2	-0.177757	11.5241	-2.30292	0.0399618	0.38979	-3.90531
FXYD3	0.209182	6.86954	2.30265	0.0399811	0.38979	-3.90574
PLRG1	-0.153185	10.5277	-2.30256	0.0399877	0.38979	-3.90589
TRIM25	-0.259527	9.58585	-2.30186	0.0400385	0.389897	-3.90703
RGS2	-0.528088	11.2588	-2.3017	0.0400503	0.389897	-3.90729
ERLIN2	-0.139541	7.14867	-2.30148	0.0400662	0.389897	-3.90765
CCL16	0.180517	5.24097	2.30002	0.0401718	0.390439	-3.91
OMD	0.244617	4.55568	2.29986	0.040184	0.390439	-3.91028
MTMR14	-0.252931	10.1641	-2.29964	0.0401994	0.390439	-3.91062
CLN6	0.159077	10.3932	2.29947	0.0402121	0.390439	-3.9109
DMAP1	-0.183391	8.37024	-2.29882	0.0402592	0.390677	-3.91195
C14orf147	0.143252	6.9021	2.29815	0.0403087	0.390764	-3.91305
RASSF1	-0.190308	8.59462	-2.29808	0.0403134	0.390764	-3.91316
PLSCR2	-0.157364	5.26297	-2.29737	0.0403652	0.391048	-3.91431
TRNT1	0.357475	7.68223	2.29647	0.0404311	0.391296	-3.91577
AVPI1	-0.182514	7.61669	-2.2964	0.0404361	0.391296	-3.91588
CHUK	0.291603	9.01227	2.29503	0.0405369	0.392053	-3.91811
ARHGEF1	-0.140356	9.40192	-2.2939	0.04062	0.392346	-3.91995
TNK2	-0.193948	8.41241	-2.2938	0.0406271	0.392346	-3.9201
SIRT7	-0.215962	9.20143	-2.29369	0.0406352	0.392346	-3.92028
IKBKAP	0.189192	9.06155	2.29319	0.0406716	0.392478	-3.92108
IL18	0.20693	4.22552	2.29229	0.040738	0.392901	-3.92255
PIKFYVE	0.205252	10.315	2.29154	0.0407936	0.393093	-3.92377
G3BP1	0.180964	11.0832	2.29141	0.0408034	0.393093	-3.92398
TRIM68	-0.249853	8.2331	-2.29085	0.0408447	0.393272	-3.92489
INO80	0.200124	9.14299	2.2905	0.0408701	0.393298	-3.92545
STGC3	-0.177783	4.20653	-2.2896	0.0409368	0.393721	-3.9269
AP1S1	-0.185931	9.02032	-2.28809	0.0410489	0.39441	-3.92935
DYRK1A	-0.173192	10.1739	-2.28802	0.0410544	0.39441	-3.92948
RNASEK	0.254549	12.4902	2.28759	0.041086	0.39441	-3.93016
MMGT1	0.189933	9.85022	2.28693	0.0411351	0.39441	-3.93123
SERPINB6	-0.18188	8.36244	-2.2869	0.0411372	0.39441	-3.93128
ANKRD12	-0.248226	9.45771	-2.2868	0.0411452	0.39441	-3.93145
RALY	-0.17006	10.7585	-2.2857	0.0412265	0.394939	-3.93322
TRPT1	-0.148715	8.32857	-2.28531	0.0412559	0.394939	-3.93386
RFC5	0.218291	9.65168	2.28499	0.0412801	0.394939	-3.93438
USMG5	0.244384	10.3374	2.28468	0.0413028	0.394939	-3.93488
SOS2	-0.211175	9.72112	-2.28427	0.0413339	0.394939	-3.93555
ATP5L	0.387583	7.72305	2.28422	0.0413372	0.394939	-3.93562
CDC25C	-0.256753	6.73853	-2.28388	0.0413626	0.394964	-3.93617
ZC3HAV1L	0.244229	6.58585	2.2834	0.041399	0.395043	-3.93696
DIS3L2	0.163878	8.7382	2.28316	0.0414166	0.395043	-3.93734
LOC100133106	0.205636	5.56704	2.28223	0.0414863	0.395491	-3.93884
RAVER1	0.170136	9.51727	2.28171	0.0415251	0.395642	-3.93968
CBR1	0.214068	8.21554	2.28138	0.0415501	0.395663	-3.94022
ZSCAN16	-0.204372	6.71885	-2.28051	0.0416156	0.395903	-3.94163
BACH2	0.400311	10.2979	2.28044	0.041621	0.395903	-3.94175
IL22	0.149242	4.21144	2.27763	0.0418329	0.3977	-3.94629
HOOK1	0.36941	7.63873	2.27669	0.0419036	0.398153	-3.9478
NCRNA00152	0.413746	9.21997	2.27598	0.0419581	0.398331	-3.94896
KIAA0020	0.394274	8.73574	2.27583	0.041969	0.398331	-3.9492
HNRNPA0	-0.172358	10.3648	-2.27541	0.042001	0.398331	-3.94988
STX7	-0.284559	9.41474	-2.27515	0.042021	0.398331	-3.9503
ITGB1BP2	0.26925	6.74321	2.27493	0.0420374	0.398331	-3.95065
CDKAL1	0.276078	9.59796	2.27443	0.0420751	0.39847	-3.95145
PKN1	-0.153748	9.46466	-2.2729	0.0421916	0.398845	-3.95393
RUFY3	0.374915	8.75685	2.2728	0.0421995	0.398845	-3.9541
OR6A2	0.312552	4.68386	2.2727	0.0422069	0.398845	-3.95425
NEDD4L	-0.298242	8.73556	-2.2725	0.0422225	0.398845	-3.95458
C1RL	-0.202374	7.8114	-2.2724	0.0422298	0.398845	-3.95474
KLHL29	-0.16626	7.1162	-2.27169	0.0422845	0.399143	-3.95589
AUP1	0.118218	11.0296	2.26904	0.0424872	0.400286	-3.96017
SNX14	-0.215555	8.83208	-2.26901	0.0424896	0.400286	-3.96022
SLC39A13	-0.194527	8.56115	-2.26843	0.0425343	0.400286	-3.96116
EPM2AIP1	-0.162999	9.08537	-2.26831	0.0425435	0.400286	-3.96136
BRP44	-0.159041	9.86055	-2.26816	0.0425548	0.400286	-3.96159
QSER1	0.280407	8.37276	2.26811	0.0425585	0.400286	-3.96167
DENND5B	-0.227493	8.157	-2.268	0.0425673	0.400286	-3.96186
EPC2	-0.19443	9.44566	-2.26738	0.0426149	0.400515	-3.96285
SCMH1	0.161122	9.63571	2.26704	0.0426412	0.400545	-3.96341
STK10	-0.183718	10.0553	-2.26636	0.0426933	0.400817	-3.9645
EXO1	0.250182	10.0627	2.26487	0.0428086	0.401555	-3.96691
PPA2	0.159037	8.26427	2.26464	0.0428262	0.401555	-3.96728
LOC286161	0.367836	7.17134	2.26435	0.0428482	0.401555	-3.96774
VAV1	0.163992	9.9958	2.26414	0.0428647	0.401555	-3.96808
GSS	-0.135224	9.06004	-2.26348	0.042916	0.401818	-3.96915
CEBPB	-0.193906	9.15564	-2.26298	0.0429545	0.401847	-3.96995
ST6GALNAC6	-0.310685	9.30207	-2.26284	0.0429655	0.401847	-3.97018
TRIB2	-0.245329	7.47512	-2.26245	0.0429953	0.401909	-3.9708
C15orf43	0.138504	4.0808	2.26212	0.0430216	0.401938	-3.97135
USP14	0.235765	10.273	2.26074	0.043129	0.402393	-3.97357
MBOAT1	-0.33013	8.42395	-2.26073	0.0431297	0.402393	-3.97359
LRRC8D	-0.177665	9.33092	-2.26059	0.04314	0.402393	-3.9738
MRPS22	-0.150937	7.78255	-2.25996	0.0431894	0.402587	-3.97483
GPR55	-0.353873	7.05546	-2.25932	0.0432394	0.402587	-3.97586
ZSCAN2	-0.15347	7.13263	-2.25889	0.0432731	0.402587	-3.97655
C1orf113	-0.139826	8.28958	-2.25887	0.043274	0.402587	-3.97657
GABARAPL1	-0.239767	7.41164	-2.25883	0.0432772	0.402587	-3.97664
C9orf142	0.163665	9.76549	2.25644	0.0434644	0.403876	-3.9805
FICD	-0.222449	7.97619	-2.25628	0.0434772	0.403876	-3.98076
ALKBH2	0.296841	8.5958	2.2561	0.0434909	0.403876	-3.98104
ZNF396	0.184319	6.66196	2.25587	0.0435091	0.403876	-3.98141
IGFL4	0.221891	6.77611	2.25511	0.0435694	0.404	-3.98265
PRICKLE1	-0.274431	7.67976	-2.25489	0.0435862	0.404	-3.983
ZNF439	-0.28045	6.83412	-2.25481	0.0435924	0.404	-3.98312
DUSP16	-0.273033	8.25372	-2.25367	0.0436819	0.404536	-3.98496
PIAS2	0.24001	9.20021	2.25348	0.0436969	0.404536	-3.98526
AMIGO2	0.205187	8.29759	2.25318	0.0437208	0.40454	-3.98575
ACAP1	-0.24811	10.0729	-2.25157	0.0438484	0.405476	-3.98835
MOBKL1B	-0.171799	11.2869	-2.25115	0.043881	0.405476	-3.98902
ERN1	-0.176912	7.39194	-2.25101	0.0438922	0.405476	-3.98924
APOM	0.179106	6.90285	2.25046	0.0439359	0.405663	-3.99013
ORC6	0.205203	8.43009	2.25008	0.043966	0.405724	-3.99074
SIVA1	-0.144284	7.77477	-2.24923	0.0440333	0.40606	-3.99211
SYMPK	0.129079	9.88502	2.24883	0.0440652	0.40606	-3.99276
SUOX	-0.197956	7.24142	-2.24874	0.0440727	0.40606	-3.99291
FBRS	-0.174865	9.41182	-2.24843	0.0440967	0.406065	-3.9934
RABEPK	0.223696	8.15418	2.24765	0.0441592	0.406221	-3.99466
CSRNP2	-0.173139	7.7483	-2.24761	0.0441626	0.406221	-3.99473
PSMD11	0.197048	10.8142	2.24734	0.0441841	0.406221	-3.99516
SEC24D	-0.27984	9.45826	-2.24616	0.0442779	0.406782	-3.99706
GCFC1	0.291127	8.82636	2.24598	0.0442921	0.406782	-3.99734
TRAM1	-0.237769	10.3888	-2.24534	0.0443434	0.406963	-3.99837
CASP8	-0.196963	9.16214	-2.24515	0.0443588	0.406963	-3.99869
VIM	-0.21526	12.1639	-2.24431	0.0444255	0.407359	-4.00003
ADPRH	-0.24538	8.18754	-2.24358	0.0444844	0.407474	-4.00121
TMEM55A	-0.156453	7.50786	-2.24357	0.0444851	0.407474	-4.00122
C1orf91	-0.175278	7.26452	-2.2431	0.0445224	0.4076	-4.00197
C2orf24	-0.259702	8.31846	-2.24251	0.0445702	0.407773	-4.00293
RCL1	0.367797	9.10682	2.24228	0.0445884	0.407773	-4.00329
INTS3	-0.164766	10.3819	-2.24179	0.0446282	0.407922	-4.00409
NARFL	-0.156234	7.86422	-2.24101	0.0446907	0.408278	-4.00534
OR4N4	0.403913	4.5575	2.24033	0.0447451	0.408404	-4.00642
HSPB9	0.260868	6.17507	2.23978	0.0447897	0.408404	-4.00731
C6orf174	-0.162998	4.9986	-2.23959	0.044805	0.408404	-4.00762
LRRC61	-0.184896	8.67923	-2.23959	0.0448054	0.408404	-4.00763
DNAI1	0.119901	5.48586	2.23913	0.0448427	0.408404	-4.00837
GPR108	-0.21996	9.81461	-2.23879	0.0448696	0.408404	-4.0089
KLF8	-0.245448	7.30605	-2.23879	0.0448697	0.408404	-4.0089
HAT1	0.272057	10.2286	2.238	0.0449337	0.408573	-4.01018
FHIT	0.293072	8.45058	2.23791	0.0449413	0.408573	-4.01033
C11orf51	0.22486	9.77945	2.23769	0.044959	0.408573	-4.01068
OS9	-0.265731	9.743	-2.23732	0.0449885	0.408626	-4.01126
ZNF92	-0.185097	9.17885	-2.23562	0.0451269	0.409141	-4.014
GRLF1	-0.14235	8.56431	-2.23558	0.0451303	0.409141	-4.01407
MTX2	0.355483	8.69639	2.23527	0.0451556	0.409141	-4.01457
TTC22	-0.196719	5.99509	-2.2352	0.0451606	0.409141	-4.01467
LRP10	-0.315431	9.56289	-2.23517	0.0451634	0.409141	-4.01472
CTSA	-0.231941	10.7001	-2.23473	0.0451989	0.409248	-4.01543
OR5M10	0.200452	4.71247	2.2344	0.045226	0.40928	-4.01596
KPNA3	0.244005	10.6386	2.23367	0.0452858	0.409456	-4.01714
TPX2	-0.178286	10.1858	-2.23358	0.0452928	0.409456	-4.01728
NBPF22P	0.201455	3.57173	2.23304	0.0453368	0.40952	-4.01814
ACBD3	-0.120072	10.1112	-2.23277	0.045359	0.40952	-4.01858
PRKRA	0.175397	9.23721	2.23247	0.0453836	0.40952	-4.01906
DDX21	0.329877	10.9983	2.23233	0.0453945	0.40952	-4.01928
TDRD3	-0.202658	8.19438	-2.23182	0.0454368	0.409568	-4.02011
NDUFA10	0.174453	9.57195	2.2313	0.045479	0.409568	-4.02094
TAX1BP3	0.274424	8.64445	2.23111	0.0454943	0.409568	-4.02124
ABHD14B	-0.187052	8.3106	-2.23111	0.0454945	0.409568	-4.02124
HIST3H2A	-0.242564	8.15856	-2.23051	0.0455437	0.409799	-4.0222
DOCK8	-0.153496	10.5617	-2.2301	0.0455772	0.409887	-4.02286
GSTTP1	0.399798	7.27737	2.22888	0.0456773	0.410504	-4.02481
C14orf178	0.124319	7.47022	2.22825	0.0457296	0.410504	-4.02583
PITPNC1	-0.723049	8.08265	-2.2282	0.0457338	0.410504	-4.02592
ATL1	-0.187326	5.44024	-2.22789	0.0457595	0.410504	-4.02642
RAB43	-0.134218	7.6	-2.22783	0.0457643	0.410504	-4.02651
PRSS1	0.244321	5.62091	2.2256	0.0459481	0.411939	-4.03008
COL4A3	-0.23925	6.58283	-2.22456	0.0460341	0.41229	-4.03175
CD9	-0.480009	8.60716	-2.22408	0.0460743	0.41229	-4.03253
FBXL3	-0.166955	9.44302	-2.22397	0.0460828	0.41229	-4.03269
GLRX3	0.162086	9.93275	2.22377	0.0461	0.41229	-4.03302
GNB1	-0.122509	12.2951	-2.22359	0.0461146	0.41229	-4.03331
HAVCR1	0.142281	5.42534	2.2234	0.0461302	0.41229	-4.03361
CTSD	-0.415234	9.53858	-2.2228	0.0461798	0.41252	-4.03457
LRRC37BP1	-0.178461	7.35823	-2.22237	0.0462162	0.412565	-4.03527
SPI1	-0.171779	9.92102	-2.2215	0.0462884	0.412565	-4.03666
C3orf52	0.219251	6.94135	2.22123	0.0463104	0.412565	-4.03708
ATG9A	-0.143389	9.08694	-2.2212	0.0463133	0.412565	-4.03714
LCE4A	0.292934	6.50818	2.22095	0.0463342	0.412565	-4.03754
CLPP	0.143318	11.3349	2.22071	0.0463543	0.412565	-4.03792
LRSAM1	-0.153525	7.65244	-2.22068	0.0463565	0.412565	-4.03797
GTSF1	-0.162943	9.78947	-2.22027	0.0463905	0.412565	-4.03862
ATG3	0.242905	10.8115	2.22017	0.0463992	0.412565	-4.03879
DOK3	-0.386466	11.7347	-2.21986	0.0464252	0.412583	-4.03929
GPHN	0.295997	8.2919	2.2192	0.0464801	0.412851	-4.04034
SENP3	0.175617	8.75116	2.21893	0.046503	0.412851	-4.04078
PFDN5	-0.216256	9.62448	-2.21827	0.046558	0.413127	-4.04183
ZER1	-0.170698	8.09269	-2.21749	0.0466231	0.413383	-4.04308
GIN1	-0.233707	6.3412	-2.21716	0.0466509	0.413383	-4.04361
MEOX1	0.200434	6.41398	2.21702	0.0466628	0.413383	-4.04383
XPO4	0.322316	9.12568	2.21679	0.0466823	0.413383	-4.04421
MYH9	-0.17342	11.0269	-2.21571	0.0467724	0.41363	-4.04592
GOSR1	0.245241	9.26194	2.21564	0.0467787	0.41363	-4.04604
TUBGCP5	0.281881	7.83197	2.2156	0.0467818	0.41363	-4.0461
HTRA2	-0.201878	9.95607	-2.21463	0.0468637	0.414142	-4.04766
CWC15	0.169579	8.63721	2.21402	0.0469152	0.414386	-4.04864
EHMT2	-0.148749	8.46372	-2.21246	0.0470464	0.415023	-4.05112
FLJ42842	0.217472	5.45068	2.21166	0.047114	0.415023	-4.0524
ASB7	-0.169239	8.32101	-2.21135	0.0471407	0.415023	-4.05291
C13orf1	0.177131	8.73306	2.211	0.0471698	0.415023	-4.05346
CRK	0.196424	8.83226	2.21084	0.0471842	0.415023	-4.05373
WDR77	0.183612	9.47301	2.21073	0.0471929	0.415023	-4.05389
CHCHD6	0.12658	7.31023	2.21058	0.0472055	0.415023	-4.05413
CD52	-0.354558	11.3773	-2.21042	0.0472198	0.415023	-4.0544
ATXN1	-0.488286	8.27338	-2.21019	0.0472392	0.415023	-4.05477
PCK2	-0.177276	9.73557	-2.21007	0.0472493	0.415023	-4.05496
GOPC	-0.165238	8.51071	-2.21005	0.0472511	0.415023	-4.05499
DENR	0.217113	8.23525	2.20926	0.0473183	0.415219	-4.05625
MED24	0.123989	9.75853	2.20922	0.0473214	0.415219	-4.05631
OCIAD1	-0.16545	8.70306	-2.20883	0.0473545	0.415299	-4.05694
DYRK1B	-0.302548	8.32906	-2.2081	0.0474167	0.415396	-4.0581
FAF2	-0.14496	10.1558	-2.20807	0.0474188	0.415396	-4.05814
EID3	0.201923	7.24438	2.2076	0.0474589	0.415396	-4.0589
HMGN4	-0.175578	10.7519	-2.2074	0.0474759	0.415396	-4.05921
PRKAB2	-0.197161	8.57291	-2.20729	0.0474855	0.415396	-4.05939
ZCRB1	-0.193776	9.95107	-2.20638	0.0475632	0.415865	-4.06085
JUN	-0.254768	9.2282	-2.20586	0.0476075	0.415942	-4.06168
MMP8	0.13233	4.39683	2.20572	0.04762	0.415942	-4.06191
SERPINB8	-0.217939	9.10718	-2.20507	0.0476757	0.416218	-4.06295
PHKB	-0.178349	8.98633	-2.20331	0.047826	0.416834	-4.06575
HMGCL	-0.215415	7.91403	-2.20322	0.0478338	0.416834	-4.0659
NEU3	0.146186	7.84822	2.20319	0.0478364	0.416834	-4.06594
PRKAA1	0.174274	9.57376	2.20262	0.0478859	0.416834	-4.06687
CDK19	-0.272069	8.58521	-2.20243	0.0479022	0.416834	-4.06717
PPAT	0.361747	8.37226	2.2023	0.0479127	0.416834	-4.06736
ILDR1	-0.178976	7.15875	-2.20217	0.0479239	0.416834	-4.06757
KIAA1267	-0.144609	9.81805	-2.20195	0.0479431	0.416834	-4.06793
EIF3B	0.156788	10.1983	2.20161	0.0479728	0.416834	-4.06848
MRPL47	0.22798	9.68259	2.20134	0.0479959	0.416834	-4.06891
TMEM187	-0.15017	6.38006	-2.20116	0.048011	0.416834	-4.06919
ANXA2	-0.229465	9.79138	-2.20021	0.0480932	0.417338	-4.07071
EIF2C4	-0.164153	6.8901	-2.19943	0.0481606	0.417667	-4.07195
CRY1	0.248309	7.58749	2.19921	0.0481793	0.417667	-4.0723
SLC16A9	0.379611	5.86616	2.19687	0.048382	0.419214	-4.07603
[truncated: 15,314 more rows]

## Sheet: Table S8
Table S8 The functional enrichment of the 27 Breg-related genes, which was obtained from Metascape.
GO	Category	Description	Count	%	Log10(P)	Log10(q)
GO:0002683	GO Biological Processes	negative regulation of immune system process	16	59.26	-22.3	-17.95
GO:0050865	GO Biological Processes	regulation of cell activation	15	55.56	-17.21	-13.16
GO:0002237	GO Biological Processes	response to molecule of bacterial origin	11	40.74	-14.38	-10.64
GO:0001818	GO Biological Processes	negative regulation of cytokine production	11	40.74	-14.04	-10.42
R-HSA-1280215	Reactome Gene Sets	Cytokine Signaling in Immune system	13	48.15	-13.93	-10.42
GO:0002695	GO Biological Processes	negative regulation of leukocyte activation	9	33.33	-13.1	-9.83
WP4630	WikiPathways	Measles virus infection	7	25.93	-10.57	-7.6
GO:0002700	GO Biological Processes	regulation of production of molecular mediator of immune response	7	25.93	-9.6	-6.71
GO:0050777	GO Biological Processes	negative regulation of immune response	7	25.93	-9.55	-6.68
GO:0043030	GO Biological Processes	regulation of macrophage activation	5	18.52	-8.62	-5.81
hsa05321	KEGG Pathway	Inflammatory bowel disease	5	18.52	-8.51	-5.72
GO:0046649	GO Biological Processes	lymphocyte activation	8	29.63	-8.33	-5.57
WP2877	WikiPathways	Vitamin D receptor pathway	5	18.52	-6.2	-3.84
GO:0034122	GO Biological Processes	negative regulation of toll-like receptor signaling pathway	3	11.11	-5.18	-2.96
WP3646	WikiPathways	Hepatitis C and hepatocellular carcinoma	3	11.11	-4.77	-2.6
M34	Canonical Pathways	PID TCR PATHWAY	3	11.11	-4.59	-2.46
GO:1901652	GO Biological Processes	response to peptide	5	18.52	-4.35	-2.28
GO:0051223	GO Biological Processes	regulation of protein transport	5	18.52	-4.13	-2.09
GO:0071901	GO Biological Processes	negative regulation of protein serine/threonine kinase activity	3	11.11	-3.76	-1.77

## Sheet: Table S9
Table S9 The coefficients of the genes in the LASSO regression model.
Gene	Coefficient
IL10	0.0238461
PRKAR1A	0.000225062
ACP5	7.58e-05
NR1D1	0.000285748
TSC22D3	0.00107431
CSH1	0.495149
HLA-DMB	-0.00260244
OAS1	-0.00121755
MYC	0.000190553
CD96	-0.0226461

## Sheet: Table S10
Table S10 The baseline clinicopathological features of the BLCA cohorts enrolled in this study.
Parameters	TCGA-BLCA (N=399)	GSE13507 (N=165)	GSE31684 (N=90)	GSE32894 (N=221)	GSE5287 (N=27)	IMvigor210 (N=181)	Local cohort (N=34)
Survival status
Alive	223 (55.89%)	96 (58.18%)	27 (30.00%)	196 (88.69%)	5 (18.52%)	63 (34.81%)	-
Dead	176 (44.11%)	69 (41.82%)	63 (70.00%)	25 (11.31%)	22 (81.48%)	118 (65.19%)	-
Follow-up (day)	825.53 ± 835.05	1451.45 ± 1131.13	1471.24 ± 1339.92	1213.05 ± 759.96	114.44 ± 114.29	340.14 ± 226.89	-
Age (year)	68.01 ± 10.66	65.18 ± 11.97	69.00 ± 10.18	69.41 ± 11.25	-	-	66.09 ± 9.23
Sex
Female	106 (26.57%)	30 (18.18%)	24 (26.67%)	60 (27.15%)	-	37 (20.44%)	6 (17.65%)
Male	293 (73.43%)	135 (81.82%)	66 (73.33%)	161 (72.85%)	-	144 (79.56%)	28 (82.35%)
TNM Stage
0a	0 (0.00%)	23 (13.94%)	-	-	-	-	0 (0.00%)
I	2 (0.50%)	80 (48.48%)	-	-	-	-	1 (2.94%)
II	125 (31.33%)	26 (15.76%)	-	-	-	-	13 (38.24%)
III	138 (34.59%)	21 (12.73%)	-	-	-	-	14 (41.18%)
IV	132 (33.08%)	15 (9.09%)	-	-	-	-	6 (17.65%)
Unknown	2 (0.50%)	0 (0.00%)	-	-	-	-
pT stage
Ta	0 (0.00%)	24 (14.55%)	5 (5.56%)	109 (49.32%)	-	-	0(0.00%)
T1	4 (1.00%)	80 (48.48%)	10 (11.11%)	61 (27.60%)	-	-	1 (2.94%)
T2	114 (28.57%)	31 (18.79%)	17 (18.89%)	43 (19.46%)	-	-	13 (38.24%)
T3	191 (47.87%)	19 (11.52%)	40 (44.44%)	7 (3.17%)	-	-	11 (32.35%)
T4	58 (14.54%)	11 (6.67%)	18 (20.00%)	1 (0.45%)	-	-	9 (26.47%)
Unknown	32 (8.02%)	0 (0.00%)	0 (0.00%)	0 (0.00%)	-	-	0 (0.00%)
M stage
M0	189 (47.37%)	158 (95.76%)	56 (62.22%)	-	-	-	32 (94.12%)
M1	10 (2.51%)	7 (4.24%)	34 (37.78%)	-	-	-	2 (5.88%)
Unknown	200 (50.13%)	0 (0.00%)	0 (0.00%)	-	-	-	0 (0.00%)
pN stage
N0	230 (57.64%)	149 (90.3%)	-	27 (12.22%)	-	-	26 (76.47%)
N1	46 (11.53%)	8 (4.85%)	-	3 (1.36%)	-	-	5 (14.71%)
N2	75 (18.80%)	6 (3.64%)	-	10 (4.52%)	-	-	2 (5.88%)
N3	7 (1.75%)	1 (0.61%)	-	0 (0.00%)	-	-	1 (2.94%)
Unknown	41 (10.28%)	1 (0.61%)	-	181 (81.9%)	-	-	0 (0.00%)
Grade
High	378 (94.74%)	60 (36.36%)	84 (93.33%)	-	-	-	-
Low	18 (4.51%)	105 (63.64%)	6 (6.67%)	-	-	-	-
Unknown	3 (0.75%)	0 (0.00%)	0 (0.00%)	-	-	-	-

[truncated: 11 more sheets: Table S11, Table S12, Table S13, Table S14, Table S15, Table S16, Table S17, Table S18, Table S19, Table S20, Table S21]
